# Supplementary material for: 5-Nitro-1-(prop-2-yn-1-yl)-2,3-dihydro-1H-1,3-benzodiazol-2-one
Source: Acta Crystallogr Sect E Struct Rep Online. 2012 Mar 31;68(Pt 4):o1240. doi: 10.1107/S1600536812013177 (PMC3344170; doi:10.1107/S1600536812013177)
Supplement: Supplementary file 1 [file e-68-o1240-sup1.cif]

##############################################################################
#                                                                            #
# This CIF contains the data in a paper accepted for publication in          #
# Acta Crystallographica Section E. It conforms to the requirements of       #
# Notes for Authors for Acta Crystallographica Section E, and has been       #
# peer reviewed under the auspices of the IUCr Commission on Journals.       #
#                                                                            #
# Full details of the Crystallographic Information File format               #
# are given in the paper "The Crystallographic Information File (CIF):       #
# a New Standard Archive File for Crystallography" by S. R. Hall, F. H.      #
# Allen and I. D. Brown [Acta Cryst. (1991), A47, 655-685].                  #
#                                                                            #
# The current version of the core CIF dictionary is obtainable from          #
# ftp://ftp.iucr.org/pub/cif_core.dic.                                       #
#                                                                            #
# Software is freely available for graphical display of the structure(s)     #
# in this CIF. For information consult the CIF software page                 #
# http://www.iucr.org/resources/cif/software.                                #
#                                                                            #
# This file may be used for bona fide research purposes within the           #
# scientific community so long as proper attribution is given to the journal # 
# article from which it was obtained.                                        #
#                                                                            #
##############################################################################
data_global
_audit_creation_method     SHELXL-97
_journal_date_recd_electronic     2012-03-23
_journal_date_accepted     2012-03-26
_journal_name_full     'Acta Crystallographica, Section E'
_journal_year     2012
_journal_volume     68
_journal_issue      4
_journal_page_first     o1240
_journal_page_last     o1240
_journal_paper_category     QO
_journal_paper_doi     10.1107/S1600536812013177
_journal_coeditor_code     BT5859
_publ_contact_author
;
     Dr. Seik Weng Ng
     Department of Chemistry
     University of Malaya
     50603 Kuala Lumpur
     Malaysia
;
_publ_contact_author_email     seikweng@um.edu.my
_publ_contact_author_fax     '03 7967 4193'
_publ_contact_author_phone     '03 7967 6778'
_publ_section_title
;
5-Nitro-1-(prop-2-yn-1-yl)-2,3-dihydro-1<i>H</i>-1,3-benzodiazol-2-one
;
loop_
    _publ_author_name
    _publ_author_address
    'Ouzidan, Younes'
;
Laboratoire de Chimie Organique Appliqu\'ee
P\^ole de Comp\'etences Pharmacochimie
Universit\'e Mohammed V-Agdal
BP 1014 Avenue Ibn Batout
Rabat
Morocco
;
    'Kandri Rodi, Youssef'
;
Laboratoire de Chimie Organique Appliqu\'ee
Facult\'e des Sciences et Techniques
Universit\'e Sidi Mohamed Ben Abdallah
F\'es
Morocco
;
    'Zouihri, Hafid'
;
CNRST Division UATRS,
Angle Allal Fassi/FAR
BP 8027 Hay Riad
Rabat, Morocco
;
    'Essassi, El Mokhtar'
;
Laboratoire de Chimie Organique H\'et\'erocyclique
P\^ole de Comp\'etences Pharmacochimie
Universit\'e Mohammed V-Agdal
BP 1014 Avenue Ibn Batout
Rabat
Morocco
;
    'Ng, Seik Weng'
;
     Department of Chemistry
     University of Malaya
     50603 Kuala Lumpur
     Malaysia
     and
     Chemistry Department
     King Abdulaziz University
     PO Box 80203 Jeddah
     Saudi Arabia
;
data_I
_audit_creation_method     SHELXL-97
_chemical_name_systematic
;
5-Nitro-1-(prop-2-yn-1-yl)-2,3-dihydro-1<i>H</i>-1,3-benzodiazol-2-one
;
_chemical_name_common     ?
_chemical_formula_moiety     'C10 H7 N3 O3'
_chemical_formula_sum     'C10 H7 N3 O3'
_chemical_formula_iupac     'C10 H7 N3 O3'
_chemical_formula_weight     217.19
_chemical_melting_point     ?
_symmetry_cell_setting     triclinic
_symmetry_space_group_name_H-M     'P -1'
_symmetry_space_group_name_Hall     '-P 1'
loop_
    _symmetry_equiv_pos_as_xyz
    'x, y, z'
    '-x, -y, -z'
_cell_length_a     7.2541(2)
_cell_length_b     10.0362(2)
_cell_length_c     14.6793(3)
_cell_angle_alpha     100.9780(10)
_cell_angle_beta     92.0470(10)
_cell_angle_gamma     109.0430(10)
_cell_volume     986.20(4)
_cell_formula_units_Z     4
_cell_measurement_reflns_used     5674
_cell_measurement_theta_min     2.198
_cell_measurement_theta_max     28.042
_cell_measurement_temperature     293(2)
_exptl_crystal_description     prism
_exptl_crystal_colour     yellow
_exptl_crystal_size_max     0.27
_exptl_crystal_size_mid     0.22
_exptl_crystal_size_min     0.13
_exptl_crystal_density_diffrn     1.463
_exptl_crystal_density_meas     ?
_exptl_crystal_density_method     'not measured'
_exptl_crystal_F_000     448
_exptl_absorpt_coefficient_mu     0.112
_exptl_absorpt_correction_type     none
_diffrn_ambient_temperature     293(2)
_diffrn_radiation_type     MoK\a
_diffrn_radiation_wavelength     0.71073
_diffrn_radiation_source     'fine-focus sealed tube'
_diffrn_radiation_monochromator     graphite
_diffrn_measurement_device_type     'Bruker APEX DUO'
_diffrn_measurement_method     '\w scans'
_diffrn_detector_area_resol_mean     ?
_diffrn_reflns_number     20686
_diffrn_reflns_av_R_equivalents     0.0317
_diffrn_reflns_av_sigmaI/netI     0.0274
_diffrn_reflns_theta_min     2.20
_diffrn_reflns_theta_max     27.50
_diffrn_reflns_theta_full     27.50
_diffrn_measured_fraction_theta_max     0.995
_diffrn_measured_fraction_theta_full     0.995
_diffrn_reflns_limit_h_min     -9
_diffrn_reflns_limit_h_max     9
_diffrn_reflns_limit_k_min     -13
_diffrn_reflns_limit_k_max     12
_diffrn_reflns_limit_l_min     -19
_diffrn_reflns_limit_l_max     19
_diffrn_standards_number     0
_diffrn_standards_interval_count     0
_diffrn_standards_interval_time     0
_diffrn_standards_decay_%     0
_reflns_number_total     4506
_reflns_number_gt     2855
_reflns_threshold_expression     I>2\s(I)
_refine_ls_structure_factor_coef     Fsqd
_refine_ls_matrix_type     full
_refine_ls_R_factor_all     0.0804
_refine_ls_R_factor_gt     0.0451
_refine_ls_wR_factor_gt     0.1217
_refine_ls_wR_factor_ref     0.1582
_refine_ls_goodness_of_fit_ref     1.049
_refine_ls_restrained_S_all     1.049
_refine_ls_number_reflns     4506
_refine_ls_number_parameters     305
_refine_ls_number_restraints     0
_refine_ls_hydrogen_treatment     mixed
_refine_ls_weighting_scheme     calc
_refine_ls_weighting_details
         'calc w=1/[\s^2^(Fo^2^)+(0.0746P)^2^+0.2589P] where P=(Fo^2^+2Fc^2^)/3'
_atom_sites_solution_hydrogens     geom
_atom_sites_solution_primary     direct
_atom_sites_solution_secondary     difmap
_refine_ls_shift/su_max     0.001
_refine_ls_shift/su_mean     0.001
_refine_diff_density_max     0.204
_refine_diff_density_min     -0.244
_refine_ls_extinction_method     none
_refine_ls_extinction_coef     ?
loop_
    _atom_type_symbol
    _atom_type_description
    _atom_type_scat_dispersion_real
    _atom_type_scat_dispersion_imag
    _atom_type_scat_source
    'C' 'C' 0.0033 0.0016
                         'International Tables Vol C Tables 4.2.6.8 and 6.1.1.4'
    'H' 'H' 0.0000 0.0000
                         'International Tables Vol C Tables 4.2.6.8 and 6.1.1.4'
    'N' 'N' 0.0061 0.0033
                         'International Tables Vol C Tables 4.2.6.8 and 6.1.1.4'
    'O' 'O' 0.0106 0.0060
                         'International Tables Vol C Tables 4.2.6.8 and 6.1.1.4'
_computing_data_collection     'APEX2 (Bruker, 2010)'
_computing_cell_refinement     'SAINT (Bruker, 2010)'
_computing_data_reduction     'SAINT (Bruker, 2010)'
_computing_structure_solution     'SHELXS97 (Sheldrick, 2008)'
_computing_structure_refinement     'SHELXL97 (Sheldrick, 2008)'
_computing_molecular_graphics     'X-SEED (Barbour, 2001)'
_computing_publication_material     'publCIF (Westrip, 2010)'
loop_
    _atom_site_type_symbol
    _atom_site_label
    _atom_site_fract_x
    _atom_site_fract_y
    _atom_site_fract_z
    _atom_site_U_iso_or_equiv
    _atom_site_adp_type
    _atom_site_calc_flag
    _atom_site_refinement_flags
    _atom_site_occupancy
    _atom_site_symmetry_multiplicity
    _atom_site_disorder_assembly
    _atom_site_disorder_group
    O O1 0.4863(2) 0.28214(16) 0.32061(10) 0.0583(4) Uani d . 1 1 . .
    O O2 0.2729(3) 0.70175(19) -0.06407(12) 0.0780(5) Uani d . 1 1 . .
    O O3 0.4106(3) 0.84006(18) 0.06741(13) 0.0826(6) Uani d . 1 1 . .
    O O4 0.7053(2) 0.67457(15) 0.41638(10) 0.0556(4) Uani d . 1 1 . .
    O O5 1.0136(4) 0.2778(2) 0.79280(13) 0.1056(8) Uani d . 1 1 . .
    O O6 0.8109(3) 0.13338(17) 0.67890(13) 0.0826(6) Uani d . 1 1 . .
    N N1 0.4993(2) 0.47954(18) 0.25677(11) 0.0459(4) Uani d . 1 1 . .
    N N2 0.3361(2) 0.26206(16) 0.17380(10) 0.0438(4) Uani d . 1 1 . .
    N N3 0.3367(2) 0.72031(19) 0.01736(13) 0.0535(4) Uani d . 1 1 . .
    N N4 0.7143(2) 0.48027(17) 0.47997(11) 0.0416(4) Uani d . 1 1 . .
    N N5 0.8738(2) 0.70106(16) 0.55973(10) 0.0429(4) Uani d . 1 1 . .
    N N6 0.9101(3) 0.25456(19) 0.72058(13) 0.0583(5) Uani d . 1 1 . .
    C C1 0.4468(3) 0.3367(2) 0.25799(13) 0.0447(4) Uani d . 1 1 . .
    C C2 0.2539(3) 0.1058(2) 0.14690(15) 0.0555(5) Uani d . 1 1 . .
    H H2A 0.3007 0.0644 0.1936 0.067 Uiso calc R 1 1 . .
    H H2B 0.2988 0.0734 0.0880 0.067 Uiso calc R 1 1 . .
    C C3 0.0406(4) 0.0549(2) 0.13742(15) 0.0585(6) Uani d . 1 1 . .
    C C4 -0.1296(5) 0.0194(3) 0.1295(2) 0.0859(9) Uani d . 1 1 . .
    C C5 0.3154(3) 0.35855(19) 0.12192(12) 0.0391(4) Uani d . 1 1 . .
    C C6 0.2169(3) 0.3381(2) 0.03563(13) 0.0450(4) Uani d . 1 1 . .
    H H6 0.1471 0.2461 0.0011 0.054 Uiso calc R 1 1 . .
    C C7 0.2259(3) 0.4598(2) 0.00241(13) 0.0454(4) Uani d . 1 1 . .
    H H7 0.1628 0.4505 -0.0559 0.054 Uiso calc R 1 1 . .
    C C8 0.3287(3) 0.5950(2) 0.05579(13) 0.0418(4) Uani d . 1 1 . .
    C C9 0.4281(3) 0.6184(2) 0.14315(13) 0.0428(4) Uani d . 1 1 . .
    H H9 0.4961 0.7107 0.1778 0.051 Uiso calc R 1 1 . .
    C C10 0.4197(2) 0.49734(19) 0.17501(12) 0.0391(4) Uani d . 1 1 . .
    C C11 0.7577(3) 0.6231(2) 0.47796(13) 0.0432(4) Uani d . 1 1 . .
    C C12 0.9419(3) 0.8575(2) 0.58554(15) 0.0552(5) Uani d . 1 1 . .
    H H12A 0.8899 0.8870 0.6430 0.066 Uiso calc R 1 1 . .
    H H12B 0.8916 0.8943 0.5372 0.066 Uiso calc R 1 1 . .
    C C13 1.1548(4) 0.9205(2) 0.59851(15) 0.0621(6) Uani d . 1 1 . .
    C C14 1.3251(5) 0.9698(3) 0.6118(2) 0.0942(10) Uani d . 1 1 . .
    C C15 0.9034(3) 0.60770(18) 0.61264(12) 0.0381(4) Uani d . 1 1 . .
    C C16 1.0082(3) 0.6333(2) 0.69790(13) 0.0452(4) Uani d . 1 1 . .
    H H16 1.0756 0.7267 0.7310 0.054 Uiso calc R 1 1 . .
    C C17 1.0092(3) 0.5145(2) 0.73252(13) 0.0463(5) Uani d . 1 1 . .
    H H17 1.0786 0.5271 0.7898 0.056 Uiso calc R 1 1 . .
    C C18 0.9065(3) 0.3768(2) 0.68142(13) 0.0432(4) Uani d . 1 1 . .
    C C19 0.7999(3) 0.34865(19) 0.59536(12) 0.0404(4) Uani d . 1 1 . .
    H H19 0.7318 0.2552 0.5625 0.048 Uiso calc R 1 1 . .
    C C20 0.8012(2) 0.46764(19) 0.56177(12) 0.0371(4) Uani d . 1 1 . .
    H H1 0.574(3) 0.554(3) 0.3093(17) 0.073(7) Uiso d . 1 1 . .
    H H4 0.645(3) 0.409(2) 0.4297(16) 0.060(6) Uiso d . 1 1 . .
    H H41 -0.263(6) -0.002(4) 0.122(3) 0.138(14) Uiso d . 1 1 . .
    H H141 1.454(5) 1.011(3) 0.621(2) 0.118(12) Uiso d . 1 1 . .
loop_
    _atom_site_aniso_label
    _atom_site_aniso_U_11
    _atom_site_aniso_U_22
    _atom_site_aniso_U_33
    _atom_site_aniso_U_12
    _atom_site_aniso_U_13
    _atom_site_aniso_U_23
    O1 0.0683(9) 0.0531(9) 0.0505(8) 0.0149(7) -0.0098(7) 0.0175(7)
    O2 0.0971(13) 0.0713(11) 0.0680(11) 0.0265(10) -0.0142(9) 0.0289(9)
    O3 0.1019(14) 0.0448(10) 0.0931(13) 0.0164(9) -0.0181(10) 0.0160(9)
    O4 0.0672(9) 0.0501(8) 0.0493(8) 0.0188(7) -0.0090(7) 0.0151(7)
    O5 0.169(2) 0.0641(12) 0.0750(12) 0.0367(12) -0.0557(13) 0.0130(10)
    O6 0.1049(14) 0.0406(9) 0.0919(13) 0.0138(9) -0.0253(10) 0.0156(9)
    N1 0.0484(9) 0.0429(9) 0.0398(9) 0.0081(7) -0.0054(7) 0.0082(7)
    N2 0.0512(9) 0.0392(9) 0.0398(8) 0.0157(7) 0.0000(7) 0.0060(7)
    N3 0.0492(10) 0.0468(10) 0.0649(12) 0.0145(8) 0.0006(8) 0.0172(9)
    N4 0.0445(9) 0.0383(9) 0.0376(8) 0.0107(7) -0.0035(7) 0.0050(7)
    N5 0.0526(9) 0.0351(8) 0.0396(8) 0.0146(7) 0.0018(7) 0.0055(7)
    N6 0.0762(12) 0.0428(10) 0.0556(11) 0.0211(9) -0.0062(9) 0.0104(8)
    C1 0.0451(10) 0.0465(11) 0.0416(10) 0.0147(8) 0.0014(8) 0.0092(9)
    C2 0.0770(15) 0.0389(11) 0.0518(12) 0.0243(10) 0.0004(10) 0.0051(9)
    C3 0.0795(16) 0.0329(10) 0.0503(12) 0.0084(10) -0.0016(11) -0.0006(9)
    C4 0.082(2) 0.0561(16) 0.088(2) -0.0025(14) 0.0001(16) -0.0130(14)
    C5 0.0418(9) 0.0385(10) 0.0380(9) 0.0159(8) 0.0051(7) 0.0064(8)
    C6 0.0519(11) 0.0399(10) 0.0384(10) 0.0142(8) -0.0013(8) 0.0008(8)
    C7 0.0472(10) 0.0484(11) 0.0404(10) 0.0175(9) -0.0019(8) 0.0081(8)
    C8 0.0400(9) 0.0437(10) 0.0446(10) 0.0156(8) 0.0057(8) 0.0131(8)
    C9 0.0402(10) 0.0371(10) 0.0460(11) 0.0087(7) 0.0039(8) 0.0046(8)
    C10 0.0356(9) 0.0422(10) 0.0363(9) 0.0106(7) 0.0031(7) 0.0059(8)
    C11 0.0428(10) 0.0440(11) 0.0422(10) 0.0144(8) 0.0033(8) 0.0089(8)
    C12 0.0725(14) 0.0361(11) 0.0553(12) 0.0177(10) 0.0026(10) 0.0076(9)
    C13 0.0790(17) 0.0394(11) 0.0541(13) 0.0046(11) -0.0032(11) 0.0067(10)
    C14 0.081(2) 0.0721(19) 0.096(2) -0.0106(16) -0.0107(17) 0.0092(16)
    C15 0.0429(9) 0.0350(9) 0.0360(9) 0.0137(7) 0.0070(7) 0.0054(7)
    C16 0.0537(11) 0.0372(10) 0.0379(10) 0.0119(8) -0.0001(8) -0.0008(8)
    C17 0.0558(11) 0.0465(11) 0.0344(9) 0.0180(9) -0.0018(8) 0.0032(8)
    C18 0.0498(10) 0.0393(10) 0.0415(10) 0.0173(8) 0.0039(8) 0.0075(8)
    C19 0.0432(10) 0.0337(9) 0.0401(10) 0.0111(7) 0.0020(8) 0.0021(7)
    C20 0.0365(9) 0.0399(10) 0.0337(9) 0.0138(7) 0.0040(7) 0.0036(7)
loop_
    _geom_bond_atom_site_label_1
    _geom_bond_atom_site_label_2
    _geom_bond_site_symmetry_2
    _geom_bond_distance
    _geom_bond_publ_flag
    O1 C1 . 1.226(2) ?
    O2 N3 . 1.224(2) ?
    O3 N3 . 1.219(2) ?
    O4 C11 . 1.229(2) ?
    O5 N6 . 1.215(2) ?
    O6 N6 . 1.219(2) ?
    N1 C1 . 1.362(2) ?
    N1 C10 . 1.380(2) ?
    N1 H1 . 0.96(2) ?
    N2 C5 . 1.381(2) ?
    N2 C1 . 1.385(2) ?
    N2 C2 . 1.452(2) ?
    N3 C8 . 1.459(2) ?
    N4 C11 . 1.370(2) ?
    N4 C20 . 1.383(2) ?
    N4 H4 . 0.92(2) ?
    N5 C11 . 1.379(2) ?
    N5 C15 . 1.387(2) ?
    N5 C12 . 1.452(2) ?
    N6 C18 . 1.457(2) ?
    C2 C3 . 1.455(3) ?
    C2 H2A . 0.9700 ?
    C2 H2B . 0.9700 ?
    C3 C4 . 1.162(4) ?
    C4 H41 . 0.92(4) ?
    C5 C6 . 1.377(2) ?
    C5 C10 . 1.406(2) ?
    C6 C7 . 1.382(3) ?
    C6 H6 . 0.9300 ?
    C7 C8 . 1.380(3) ?
    C7 H7 . 0.9300 ?
    C8 C9 . 1.389(3) ?
    C9 C10 . 1.367(3) ?
    C9 H9 . 0.9300 ?
    C12 C13 . 1.455(3) ?
    C12 H12A . 0.9700 ?
    C12 H12B . 0.9700 ?
    C13 C14 . 1.164(4) ?
    C14 H141 . 0.88(3) ?
    C15 C16 . 1.375(2) ?
    C15 C20 . 1.401(2) ?
    C16 C17 . 1.384(3) ?
    C16 H16 . 0.9300 ?
    C17 C18 . 1.387(3) ?
    C17 H17 . 0.9300 ?
    C18 C19 . 1.388(3) ?
    C19 C20 . 1.373(2) ?
    C19 H19 . 0.9300 ?
loop_
    _geom_angle_atom_site_label_1
    _geom_angle_atom_site_label_2
    _geom_angle_atom_site_label_3
    _geom_angle_site_symmetry_1
    _geom_angle_site_symmetry_3
    _geom_angle
    _geom_angle_publ_flag
    C1 N1 C10 . . 110.23(16) ?
    C1 N1 H1 . . 121.9(14) ?
    C10 N1 H1 . . 127.7(14) ?
    C5 N2 C1 . . 109.67(15) ?
    C5 N2 C2 . . 126.40(16) ?
    C1 N2 C2 . . 123.92(16) ?
    O3 N3 O2 . . 122.50(18) ?
    O3 N3 C8 . . 118.46(18) ?
    O2 N3 C8 . . 119.03(18) ?
    C11 N4 C20 . . 109.80(15) ?
    C11 N4 H4 . . 120.7(13) ?
    C20 N4 H4 . . 129.3(14) ?
    C11 N5 C15 . . 109.80(15) ?
    C11 N5 C12 . . 123.13(16) ?
    C15 N5 C12 . . 126.98(16) ?
    O5 N6 O6 . . 122.84(18) ?
    O5 N6 C18 . . 118.59(18) ?
    O6 N6 C18 . . 118.57(17) ?
    O1 C1 N1 . . 127.84(18) ?
    O1 C1 N2 . . 125.59(18) ?
    N1 C1 N2 . . 106.57(16) ?
    N2 C2 C3 . . 111.72(17) ?
    N2 C2 H2A . . 109.3 ?
    C3 C2 H2A . . 109.3 ?
    N2 C2 H2B . . 109.3 ?
    C3 C2 H2B . . 109.3 ?
    H2A C2 H2B . . 107.9 ?
    C4 C3 C2 . . 177.4(3) ?
    C3 C4 H41 . . 176(2) ?
    C6 C5 N2 . . 131.73(17) ?
    C6 C5 C10 . . 121.69(17) ?
    N2 C5 C10 . . 106.58(15) ?
    C5 C6 C7 . . 117.37(17) ?
    C5 C6 H6 . . 121.3 ?
    C7 C6 H6 . . 121.3 ?
    C8 C7 C6 . . 119.97(17) ?
    C8 C7 H7 . . 120.0 ?
    C6 C7 H7 . . 120.0 ?
    C7 C8 C9 . . 123.72(17) ?
    C7 C8 N3 . . 118.08(17) ?
    C9 C8 N3 . . 118.18(17) ?
    C10 C9 C8 . . 115.85(17) ?
    C10 C9 H9 . . 122.1 ?
    C8 C9 H9 . . 122.1 ?
    C9 C10 N1 . . 131.69(17) ?
    C9 C10 C5 . . 121.39(16) ?
    N1 C10 C5 . . 106.92(16) ?
    O4 C11 N4 . . 127.80(18) ?
    O4 C11 N5 . . 125.54(18) ?
    N4 C11 N5 . . 106.66(16) ?
    N5 C12 C13 . . 112.49(17) ?
    N5 C12 H12A . . 109.1 ?
    C13 C12 H12A . . 109.1 ?
    N5 C12 H12B . . 109.1 ?
    C13 C12 H12B . . 109.1 ?
    H12A C12 H12B . . 107.8 ?
    C14 C13 C12 . . 177.7(3) ?
    C13 C14 H141 . . 177(2) ?
    C16 C15 N5 . . 131.48(17) ?
    C16 C15 C20 . . 122.06(16) ?
    N5 C15 C20 . . 106.46(15) ?
    C15 C16 C17 . . 117.40(17) ?
    C15 C16 H16 . . 121.3 ?
    C17 C16 H16 . . 121.3 ?
    C16 C17 C18 . . 119.75(17) ?
    C16 C17 H17 . . 120.1 ?
    C18 C17 H17 . . 120.1 ?
    C19 C18 C17 . . 123.75(17) ?
    C19 C18 N6 . . 118.16(17) ?
    C17 C18 N6 . . 118.09(17) ?
    C20 C19 C18 . . 115.76(16) ?
    C20 C19 H19 . . 122.1 ?
    C18 C19 H19 . . 122.1 ?
    C19 C20 N4 . . 131.45(16) ?
    C19 C20 C15 . . 121.28(16) ?
    N4 C20 C15 . . 107.28(15) ?
loop_
    _geom_torsion_atom_site_label_1
    _geom_torsion_atom_site_label_2
    _geom_torsion_atom_site_label_3
    _geom_torsion_atom_site_label_4
    _geom_torsion_site_symmetry_1
    _geom_torsion_site_symmetry_2
    _geom_torsion_site_symmetry_3
    _geom_torsion_site_symmetry_4
    _geom_torsion
    _geom_torsion_publ_flag
    C10 N1 C1 O1 . . . . -177.65(19) ?
    C10 N1 C1 N2 . . . . 1.7(2) ?
    C5 N2 C1 O1 . . . . 177.68(18) ?
    C2 N2 C1 O1 . . . . -1.5(3) ?
    C5 N2 C1 N1 . . . . -1.7(2) ?
    C2 N2 C1 N1 . . . . 179.04(16) ?
    C5 N2 C2 C3 . . . . -64.0(2) ?
    C1 N2 C2 C3 . . . . 115.0(2) ?
    C1 N2 C5 C6 . . . . -178.67(19) ?
    C2 N2 C5 C6 . . . . 0.5(3) ?
    C1 N2 C5 C10 . . . . 1.1(2) ?
    C2 N2 C5 C10 . . . . -179.73(17) ?
    N2 C5 C6 C7 . . . . -179.67(18) ?
    C10 C5 C6 C7 . . . . 0.6(3) ?
    C5 C6 C7 C8 . . . . -0.8(3) ?
    C6 C7 C8 C9 . . . . 0.4(3) ?
    C6 C7 C8 N3 . . . . 179.11(16) ?
    O3 N3 C8 C7 . . . . 172.97(18) ?
    O2 N3 C8 C7 . . . . -8.4(3) ?
    O3 N3 C8 C9 . . . . -8.3(3) ?
    O2 N3 C8 C9 . . . . 170.30(18) ?
    C7 C8 C9 C10 . . . . 0.1(3) ?
    N3 C8 C9 C10 . . . . -178.55(15) ?
    C8 C9 C10 N1 . . . . 179.90(18) ?
    C8 C9 C10 C5 . . . . -0.3(2) ?
    C1 N1 C10 C9 . . . . 178.72(19) ?
    C1 N1 C10 C5 . . . . -1.1(2) ?
    C6 C5 C10 C9 . . . . -0.1(3) ?
    N2 C5 C10 C9 . . . . -179.84(15) ?
    C6 C5 C10 N1 . . . . 179.78(16) ?
    N2 C5 C10 N1 . . . . 0.01(19) ?
    C20 N4 C11 O4 . . . . -179.86(18) ?
    C20 N4 C11 N5 . . . . 0.1(2) ?
    C15 N5 C11 O4 . . . . -179.94(18) ?
    C12 N5 C11 O4 . . . . 3.2(3) ?
    C15 N5 C11 N4 . . . . 0.1(2) ?
    C12 N5 C11 N4 . . . . -176.74(17) ?
    C11 N5 C12 C13 . . . . -120.6(2) ?
    C15 N5 C12 C13 . . . . 63.0(3) ?
    C11 N5 C15 C16 . . . . 179.53(19) ?
    C12 N5 C15 C16 . . . . -3.7(3) ?
    C11 N5 C15 C20 . . . . -0.27(19) ?
    C12 N5 C15 C20 . . . . 176.45(17) ?
    N5 C15 C16 C17 . . . . -179.89(18) ?
    C20 C15 C16 C17 . . . . -0.1(3) ?
    C15 C16 C17 C18 . . . . -0.2(3) ?
    C16 C17 C18 C19 . . . . 0.1(3) ?
    C16 C17 C18 N6 . . . . -179.55(17) ?
    O5 N6 C18 C19 . . . . 175.1(2) ?
    O6 N6 C18 C19 . . . . -4.0(3) ?
    O5 N6 C18 C17 . . . . -5.2(3) ?
    O6 N6 C18 C17 . . . . 175.7(2) ?
    C17 C18 C19 C20 . . . . 0.2(3) ?
    N6 C18 C19 C20 . . . . 179.91(16) ?
    C18 C19 C20 N4 . . . . 179.50(18) ?
    C18 C19 C20 C15 . . . . -0.5(2) ?
    C11 N4 C20 C19 . . . . 179.75(18) ?
    C11 N4 C20 C15 . . . . -0.23(19) ?
    C16 C15 C20 C19 . . . . 0.5(3) ?
    N5 C15 C20 C19 . . . . -179.68(15) ?
    C16 C15 C20 N4 . . . . -179.52(16) ?
    N5 C15 C20 N4 . . . . 0.30(18) ?
loop_
    _geom_hbond_atom_site_label_D
    _geom_hbond_atom_site_label_H
    _geom_hbond_atom_site_label_A
    _geom_hbond_site_symmetry_A
    _geom_hbond_distance_DH
    _geom_hbond_distance_HA
    _geom_hbond_distance_DA
    _geom_hbond_angle_DHA
    N1 H1 O4 . 0.96(2) 1.81(3) 2.766(2) 173(2)
    N4 H4 O1 . 0.92(2) 1.91(2) 2.823(2) 172(2)
    C4 H41 O3 1_445 0.92(4) 2.39(4) 3.231(4) 153(3)
    C14 H141 O6 1_665 0.88(3) 2.51(3) 3.383(4) 169(3)
