# Supplementary material for: 5-Nitro-1-(prop-2-yn-1-yl)-2,3-dihydro-1H-1,3-benzodiazol-2-one
Source: Acta Crystallogr Sect E Struct Rep Online. 2012 Mar 31;68(Pt 4):o1240. doi: 10.1107/S1600536812013177 (PMC3344170; doi:10.1107/S1600536812013177)
Supplement: Supplementary file 2 [file e-68-o1240-Isup2.hkl]

# 
# h,k,l, Fc-squared, Fo-squared, sigma(Fo-squared) and status flag 
# 
data_I
_shelx_title '  P-1' 
_shelx_refln_list_code          4 
_shelx_F_calc_maximum      213.51 
_exptl_crystal_F_000       448.00 
_reflns_d_resolution_high  0.7697 
 
loop_ 
 _symmetry_equiv_pos_as_xyz 
 'x, y, z' 
 '-x, -y, -z' 
 
_cell_length_a     7.2541 
_cell_length_b    10.0362 
_cell_length_c    14.6793 
_cell_angle_alpha 100.978 
_cell_angle_beta   92.047 
_cell_angle_gamma 109.043 
 
_shelx_F_squared_multiplier     1.000 
 
loop_ 
 _refln_index_h 
 _refln_index_k 
 _refln_index_l 
 _refln_F_squared_calc 
 _refln_F_squared_meas 
 _refln_F_squared_sigma 
 _refln_observed_status 
   1   0   0      302.51      248.58      1.98 o 
   2   0   0      375.41      385.53      3.58 o 
   3   0   0       48.11       42.52      1.01 o 
   4   0   0      190.08      210.16      2.57 o 
   5   0   0       89.68       83.21      1.73 o 
   6   0   0        4.54        1.88      1.05 o 
   7   0   0        0.13       -1.95      2.05 o 
   8   0   0        7.73        6.59      1.88 o 
  -9   1   0        2.75        1.90      2.00 o 
  -8   1   0        0.23       -2.06      1.58 o 
  -7   1   0        0.01       -1.29      1.14 o 
  -6   1   0       16.14       14.29      1.20 o 
  -5   1   0       39.41       41.14      1.34 o 
  -4   1   0      152.35      136.65      2.04 o 
  -3   1   0       82.31       65.03      1.11 o 
  -2   1   0        9.73       12.85      0.41 o 
  -1   1   0      723.33      718.55      5.13 o 
   0   1   0     8566.22     4635.37    353.04 o 
   1   1   0      595.61      578.76      5.18 o 
   2   1   0        1.69        1.03      0.26 o 
   3   1   0       10.08        7.76      0.56 o 
   4   1   0      498.80      480.93      5.78 o 
   5   1   0       16.42       15.00      0.84 o 
   6   1   0       26.44       28.19      1.85 o 
   7   1   0        0.40        0.00      1.43 o 
   8   1   0        4.77        0.44      1.80 o 
  -9   2   0        6.62        3.23      1.95 o 
  -8   2   0        2.14        1.24      1.60 o 
  -7   2   0       20.88       20.84      1.41 o 
  -6   2   0       14.41       17.21      1.46 o 
  -5   2   0      188.55      181.25      2.87 o 
  -4   2   0      548.20      514.56      5.70 o 
  -3   2   0       44.12       48.89      0.94 o 
  -2   2   0       21.03       22.37      0.54 o 
  -1   2   0      367.33      332.77      2.92 o 
   0   2   0       87.30       84.52      1.56 o 
   1   2   0      647.22      714.31      7.86 o 
   2   2   0        4.08        2.03      0.37 o 
   3   2   0      115.30      122.28      1.67 o 
   4   2   0       21.16       17.52      0.99 o 
   5   2   0       12.88       17.56      1.09 o 
   6   2   0       27.51       21.60      1.60 o 
   7   2   0        0.01       -1.88      1.25 o 
   8   2   0        0.67       -1.08      2.05 o 
  -9   3   0       28.52       29.57      2.98 o 
  -8   3   0        4.59        1.64      1.34 o 
  -7   3   0       29.67       31.20      1.58 o 
  -6   3   0       27.18       29.81      1.42 o 
  -5   3   0        1.40        2.84      0.77 o 
  -4   3   0      104.12       92.19      1.60 o 
  -3   3   0        6.59        4.95      0.38 o 
  -2   3   0       86.92       87.90      1.26 o 
  -1   3   0       28.83       28.94      1.27 o 
   0   3   0     2113.15     1967.60     53.96 o 
   1   3   0      167.70      196.31      2.65 o 
   2   3   0      253.33      253.99      3.15 o 
   3   3   0      185.39      192.55      2.32 o 
   4   3   0      124.54      124.41      1.93 o 
   5   3   0      266.94      257.42      4.33 o 
   6   3   0        0.11       -1.64      1.09 o 
   7   3   0       15.53       16.68      2.14 o 
  -9   4   0        9.53        7.59      2.29 o 
  -8   4   0       11.00       11.62      1.54 o 
  -7   4   0       10.11        7.02      1.10 o 
  -6   4   0       19.94       20.91      1.20 o 
  -5   4   0       15.33       14.60      0.93 o 
  -4   4   0       16.79       18.54      0.74 o 
  -3   4   0      166.48      154.88      2.09 o 
  -2   4   0       21.09       17.05      0.56 o 
  -1   4   0       16.85       19.58      0.60 o 
   0   4   0        3.00        3.43      0.44 o 
   1   4   0      456.79      531.84      6.15 o 
   2   4   0      394.14      402.70      5.27 o 
   3   4   0        0.00       -0.62      0.50 o 
   4   4   0        0.54       -1.15      0.77 o 
   5   4   0       65.02       65.96      2.13 o 
   6   4   0       48.51       56.92      2.70 o 
   7   4   0        2.96        3.85      1.89 o 
  -9   5   0        8.58        5.17      3.39 o 
  -8   5   0        0.90        0.63      1.41 o 
  -7   5   0       12.14       10.99      1.25 o 
  -6   5   0        0.92        0.98      0.96 o 
  -5   5   0        1.31       -0.70      0.52 o 
  -4   5   0     1118.50     1145.02     13.87 o 
  -3   5   0      173.43      174.21      2.12 o 
  -2   5   0       15.29       17.91      0.61 o 
  -1   5   0       83.11       82.69      1.75 o 
   0   5   0     1902.27     1823.87     40.93 o 
   1   5   0      192.29      201.95      2.67 o 
   2   5   0       23.08       22.20      0.86 o 
   3   5   0        0.28       -0.71      0.47 o 
   4   5   0        0.98       -1.34      1.11 o 
   5   5   0        0.39       -0.45      1.30 o 
   6   5   0       36.18       38.61      2.38 o 
  -9   6   0        2.52        2.44      1.78 o 
  -8   6   0        1.84       -0.08      1.49 o 
  -7   6   0       44.57       41.56      2.49 o 
  -6   6   0        0.10        0.27      0.92 o 
  -5   6   0       75.60       78.26      2.07 o 
  -4   6   0      224.06      231.34      3.18 o 
  -3   6   0      431.75      463.42      5.12 o 
  -2   6   0       53.10       49.43      1.24 o 
  -1   6   0       50.06       56.13      1.52 o 
   0   6   0      249.03      233.39      4.03 o 
   1   6   0      127.95      130.06      2.04 o 
   2   6   0        0.52        0.08      0.66 o 
   3   6   0       20.15       18.18      1.15 o 
   4   6   0       17.00       18.80      1.58 o 
   5   6   0        8.93        4.90      1.56 o 
   6   6   0        4.87        6.81      2.11 o 
  -9   7   0        1.76       -0.22      1.82 o 
  -8   7   0        0.62       -1.18      1.46 o 
  -7   7   0        6.62        4.30      1.43 o 
  -6   7   0        0.79        1.15      1.09 o 
  -5   7   0       31.96       32.60      1.63 o 
  -4   7   0       89.36       95.49      1.69 o 
  -3   7   0       79.84       82.88      1.48 o 
  -2   7   0       19.49       22.98      0.98 o 
  -1   7   0        6.74        8.57      0.78 o 
   0   7   0        0.30        0.85      0.61 o 
   1   7   0        0.00        0.20      0.63 o 
   2   7   0        5.58        2.36      1.19 o 
   3   7   0       20.59       22.32      1.51 o 
   4   7   0       13.35       11.81      1.54 o 
   5   7   0       24.57       20.93      2.01 o 
  -8   8   0        0.54       -1.37      1.54 o 
  -7   8   0        0.30       -1.34      1.32 o 
  -6   8   0        0.00        0.30      1.18 o 
  -5   8   0        1.26       -1.26      0.84 o 
  -4   8   0        0.02       -1.03      0.72 o 
  -3   8   0       59.07       52.09      1.47 o 
  -2   8   0      404.49      394.95      6.09 o 
  -1   8   0       24.57       25.92      2.36 o 
   0   8   0      286.74      278.87      6.16 o 
   1   8   0       63.57       71.89      1.79 o 
   2   8   0       52.94       48.91      1.90 o 
   3   8   0        0.08       -1.33      1.10 o 
   4   8   0        0.54        0.10      1.39 o 
  -8   9   0        4.56        2.01      1.93 o 
  -7   9   0        1.99       -1.11      1.67 o 
  -6   9   0        0.48       -0.41      1.50 o 
  -5   9   0       11.64       15.63      1.67 o 
  -4   9   0       78.36       78.37      3.18 o 
  -3   9   0      140.73      149.63      3.11 o 
  -2   9   0      533.40      521.98      7.83 o 
  -1   9   0       15.03       17.42      1.72 o 
   0   9   0      183.19      177.24      4.34 o 
   1   9   0       12.85       17.97      1.34 o 
   2   9   0       13.42       19.56      1.68 o 
   3   9   0        5.70        8.48      1.40 o 
   4   9   0        0.13        0.75      1.50 o 
  -8  10   0       21.50       27.17      3.02 o 
  -7  10   0       23.57       26.10      2.48 o 
  -6  10   0        7.15        7.23      1.80 o 
  -5  10   0        6.47        8.72      1.63 o 
  -4  10   0        3.12        1.38      1.13 o 
  -3  10   0        3.86        4.29      1.02 o 
  -2  10   0        0.08       -1.21      1.03 o 
  -1  10   0        0.11       -0.44      1.16 o 
   0  10   0        6.24        9.29      1.15 o 
   1  10   0       22.51       28.85      2.41 o 
   2  10   0        1.84        1.28      1.91 o 
   3  10   0        4.03        9.01      1.88 o 
  -7  11   0       45.39       58.63      3.31 o 
  -6  11   0        2.73        1.05      1.77 o 
  -5  11   0        0.01       -1.21      1.47 o 
  -4  11   0        1.14       -1.28      1.17 o 
  -3  11   0        1.24        1.18      1.44 o 
  -2  11   0        7.74        7.50      1.94 o 
  -1  11   0        4.33        0.65      2.24 o 
   0  11   0        4.80        3.84      2.88 o 
   1  11   0        2.02        2.70      1.96 o 
  -6  12   0        0.47       -0.33      1.86 o 
  -5  12   0        0.07       -2.33      1.56 o 
  -4  12   0        9.88        8.26      1.69 o 
  -3  12   0       10.37        8.73      1.39 o 
  -2  12   0       27.69       24.72      2.74 o 
  -1  12   0        1.73       -1.83      2.95 o 
   0  12   0        4.23        3.83      2.28 o 
   0 -12   1        4.49        2.22      2.34 o 
   1 -12   1        0.16       -3.24      2.16 o 
   2 -12   1        0.46       -2.20      2.81 o 
   3 -12   1        0.33       -2.02      1.35 o 
   4 -12   1        0.04       -2.19      1.46 o 
   5 -12   1        0.23        0.05      1.84 o 
   6 -12   1        0.50        0.46      1.87 o 
  -1 -11   1        8.55        8.47      4.02 o 
   0 -11   1       13.54       17.67      2.40 o 
   1 -11   1        8.89        7.08      1.36 o 
   2 -11   1        4.05        1.53      1.39 o 
   3 -11   1        7.52        7.06      1.95 o 
   4 -11   1        0.18        0.16      1.37 o 
   5 -11   1        3.24        4.60      2.21 o 
   6 -11   1        2.90        5.12      1.89 o 
   7 -11   1        0.05        1.16      1.97 o 
  -3 -10   1        0.02       -1.18      1.41 o 
  -2 -10   1        0.28        2.06      1.27 o 
  -1 -10   1        2.29        3.38      1.31 o 
   0 -10   1       15.42       14.98      1.86 o 
   1 -10   1        1.80       -0.29      1.03 o 
   2 -10   1        3.71        4.57      1.27 o 
   3 -10   1        5.52        6.34      1.15 o 
   4 -10   1       12.27       11.08      1.53 o 
   5 -10   1       16.95       16.94      1.82 o 
   6 -10   1        5.25        6.18      1.76 o 
   7 -10   1        0.25       -0.17      1.83 o 
   8 -10   1       31.10       40.84      3.90 o 
  -4  -9   1        0.24       -1.38      1.45 o 
  -3  -9   1        0.02        0.56      1.29 o 
  -2  -9   1       13.10       18.53      1.37 o 
  -1  -9   1       68.32       62.67      2.33 o 
   0  -9   1        1.77        5.52      1.10 o 
   1  -9   1      256.05      254.68      4.07 o 
   2  -9   1        0.00       -0.10      1.35 o 
   3  -9   1       24.17       20.46      1.47 o 
   4  -9   1      216.09      215.92      4.63 o 
   5  -9   1       50.38       47.01      2.39 o 
   6  -9   1        3.65       -0.08      1.55 o 
   7  -9   1        0.38       -0.28      1.66 o 
   8  -9   1        2.68        2.13      2.02 o 
  -5  -8   1        1.90        2.27      1.68 o 
  -4  -8   1       52.66       64.79      2.61 o 
  -3  -8   1        0.05       -0.64      1.15 o 
  -2  -8   1        1.09       -0.24      1.01 o 
  -1  -8   1      433.75      407.26      5.77 o 
   0  -8   1       74.02       84.79      1.99 o 
   1  -8   1     1450.92     1419.02     17.70 o 
   2  -8   1       39.68       37.90      1.66 o 
   3  -8   1       17.68       18.76      0.88 o 
   4  -8   1      124.30      126.25      2.77 o 
   5  -8   1       36.84       35.63      1.69 o 
   6  -8   1       17.80       19.02      1.63 o 
   7  -8   1        0.62       -1.38      1.25 o 
   8  -8   1        7.85        5.37      1.77 o 
  -5  -7   1       20.54       20.53      2.35 o 
  -4  -7   1        5.09        3.96      1.39 o 
  -3  -7   1        3.30        1.98      1.18 o 
  -2  -7   1        8.49        6.87      0.92 o 
  -1  -7   1       25.86       27.76      1.14 o 
   0  -7   1      256.89      249.80      3.34 o 
   1  -7   1       21.36       22.37      0.87 o 
   2  -7   1        1.12        0.55      0.51 o 
   3  -7   1        2.60        2.07      0.57 o 
   4  -7   1        5.65        4.82      0.68 o 
   5  -7   1       42.15       41.80      1.61 o 
   6  -7   1       17.32       21.40      1.79 o 
   7  -7   1        0.31       -1.83      1.22 o 
   8  -7   1        9.62        8.85      1.81 o 
   9  -7   1        9.66        9.19      2.03 o 
  -6  -6   1        0.11        0.88      1.73 o 
  -5  -6   1       66.68       74.54      2.83 o 
  -4  -6   1      334.29      327.10      5.79 o 
  -3  -6   1       54.58       54.70      1.66 o 
  -2  -6   1        8.10        9.62      0.94 o 
  -1  -6   1       82.09       83.36      1.99 o 
   0  -6   1       50.23       68.02      1.46 o 
   1  -6   1      336.98      326.56      4.77 o 
   2  -6   1       25.35       27.15      1.01 o 
   3  -6   1       11.93       12.19      0.67 o 
   4  -6   1      451.42      441.62      5.37 o 
   5  -6   1       23.56       20.48      1.08 o 
   6  -6   1       55.04       48.51      1.88 o 
   7  -6   1       11.73       11.17      1.59 o 
   8  -6   1        0.00       -2.10      1.40 o 
   9  -6   1        5.10        2.71      2.15 o 
  -6  -5   1       16.27       19.92      2.18 o 
  -5  -5   1       40.45       38.16      2.10 o 
  -4  -5   1        1.73        0.31      0.85 o 
  -3  -5   1      119.91      117.12      1.91 o 
  -2  -5   1        4.13        3.28      0.75 o 
  -1  -5   1      663.38      680.08      9.00 o 
   0  -5   1      449.31      474.97      8.82 o 
   1  -5   1       33.70       33.46      0.75 o 
   2  -5   1      133.93      125.46      1.73 o 
   3  -5   1      210.68      209.85      2.73 o 
   4  -5   1      215.09      234.30      2.94 o 
   5  -5   1       10.25       12.12      0.94 o 
   6  -5   1      109.59      114.82      2.24 o 
   7  -5   1        1.59        0.70      1.15 o 
   8  -5   1        1.04       -0.13      1.45 o 
   9  -5   1        0.60       -2.47      2.23 o 
  -7  -4   1        4.28        3.37      1.93 o 
  -6  -4   1        5.81        5.77      1.70 o 
  -5  -4   1        0.20       -0.46      1.01 o 
  -4  -4   1        5.20        3.15      0.78 o 
  -3  -4   1      190.04      198.37      2.65 o 
  -2  -4   1       62.26       57.68      1.02 o 
  -1  -4   1       27.55       21.90      0.66 o 
   0  -4   1     1306.50     1407.11     18.54 o 
   1  -4   1      651.84      795.65      7.83 o 
   2  -4   1       14.83       17.48      0.51 o 
   3  -4   1       29.75       25.73      0.85 o 
   4  -4   1      117.61      111.16      1.78 o 
   5  -4   1       43.59       44.11      1.36 o 
   6  -4   1        6.10        6.94      0.99 o 
   7  -4   1        0.53       -0.61      0.94 o 
   8  -4   1        0.43       -1.94      1.29 o 
   9  -4   1        0.16       -1.05      2.50 o 
  -7  -3   1        0.14       -2.50      1.67 o 
  -6  -3   1        0.18       -1.65      1.13 o 
  -5  -3   1        0.01       -1.40      0.94 o 
  -4  -3   1       64.03       67.33      1.60 o 
  -3  -3   1      903.34      935.85      9.08 o 
  -2  -3   1        0.00       -0.43      0.29 o 
  -1  -3   1       80.39       77.15      1.12 o 
   0  -3   1      375.06      382.70      3.86 o 
   1  -3   1     8784.56     8799.06     94.18 o 
   2  -3   1       93.29       94.11      1.18 o 
   3  -3   1        2.15        1.83      0.38 o 
   4  -3   1       42.33       38.80      1.16 o 
   5  -3   1       30.01       28.24      1.10 o 
   6  -3   1       43.29       45.31      1.55 o 
   7  -3   1        0.21       -0.42      0.95 o 
   8  -3   1        5.62        4.96      1.56 o 
   9  -3   1        1.86        0.19      2.08 o 
  -8  -2   1        2.52        0.19      2.08 o 
  -7  -2   1        0.09       -1.10      1.33 o 
  -6  -2   1        1.45       -0.27      1.37 o 
  -5  -2   1       31.74       27.66      1.40 o 
  -4  -2   1      181.12      198.24      3.38 o 
  -3  -2   1      198.67      182.34      2.54 o 
  -2  -2   1       69.23       77.07      1.27 o 
  -1  -2   1       34.59       34.13      0.50 o 
   0  -2   1      235.31      204.61      2.51 o 
   1  -2   1     5762.67     5941.19     49.37 o 
   2  -2   1       74.92       77.23      1.04 o 
   3  -2   1       77.69       82.73      1.22 o 
   4  -2   1       58.20       58.71      1.31 o 
   5  -2   1       78.77       78.76      1.84 o 
   6  -2   1      410.54      411.75      5.46 o 
   7  -2   1        0.01       -1.73      1.15 o 
   8  -2   1        1.60       -1.09      1.39 o 
   9  -2   1        7.50        5.00      2.02 o 
  -8  -1   1       26.93       29.43      2.45 o 
  -7  -1   1        0.03       -0.38      1.42 o 
  -6  -1   1        0.25       -0.39      1.30 o 
  -5  -1   1        9.00        9.10      0.80 o 
  -4  -1   1      737.87      691.95      6.95 o 
  -3  -1   1        6.21        7.63      0.47 o 
  -2  -1   1       80.17       72.84      0.92 o 
  -1  -1   1       44.23       44.62      0.58 o 
   0  -1   1      850.77      633.95     16.64 o 
   1  -1   1       52.22       52.40      0.54 o 
   2  -1   1      472.39      533.80      4.83 o 
   3  -1   1        0.38        0.57      0.39 o 
   4  -1   1       33.94       32.70      1.09 o 
   5  -1   1      229.71      222.29      3.09 o 
   6  -1   1       19.65       21.69      1.26 o 
   7  -1   1       11.73       14.32      2.05 o 
   8  -1   1        0.12       -0.11      1.62 o 
   9  -1   1       22.83       19.51      2.19 o 
  -8   0   1       31.63       30.91      2.50 o 
  -7   0   1        0.31       -0.80      1.31 o 
  -6   0   1        0.00       -1.18      0.79 o 
  -5   0   1      176.51      169.70      2.58 o 
  -4   0   1      118.70      130.17      1.87 o 
  -3   0   1     2705.41     2783.21     25.82 o 
  -2   0   1       12.60       14.70      0.56 o 
  -1   0   1       48.48       10.26      0.59 o 
   1   0   1    11113.68    10890.58     85.08 o 
   2   0   1        1.44        1.65      0.31 o 
   3   0   1        4.37        4.38      0.47 o 
   4   0   1       29.03       29.38      1.00 o 
   5   0   1        1.76        1.33      0.74 o 
   6   0   1        2.15        2.39      1.05 o 
   7   0   1        2.11       -1.59      1.32 o 
   8   0   1        5.65       10.51      1.95 o 
  -9   1   1        0.47       -0.33      2.02 o 
  -8   1   1        5.33        4.18      1.74 o 
  -7   1   1        6.71        6.89      1.36 o 
  -6   1   1        9.88        6.02      1.09 o 
  -5   1   1       31.78       28.70      1.11 o 
  -4   1   1        7.54        8.35      0.81 o 
  -3   1   1     1435.93     1435.24     12.72 o 
  -2   1   1      458.56      443.79      4.18 o 
  -1   1   1      143.89      136.14      1.67 o 
   0   1   1        1.36        0.83      0.35 o 
   1   1   1     4985.06     5273.22     52.82 o 
   2   1   1      887.23      813.81      7.75 o 
   3   1   1      459.78      477.68      6.67 o 
   4   1   1        0.44       -0.47      0.50 o 
   5   1   1        0.04       -0.27      0.74 o 
   6   1   1      303.19      329.86      5.81 o 
   7   1   1        2.56        1.89      1.42 o 
   8   1   1        0.56        1.54      1.61 o 
  -9   2   1        2.27        1.88      2.66 o 
  -8   2   1       41.49       40.72      2.48 o 
  -7   2   1        3.00        0.40      1.07 o 
  -6   2   1       20.09       18.82      1.25 o 
  -5   2   1       29.03       26.87      1.18 o 
  -4   2   1       78.40       71.66      1.44 o 
  -3   2   1     1827.34     1745.03     15.59 o 
  -2   2   1      460.85      477.38      4.21 o 
  -1   2   1        2.21        1.03      0.20 o 
   0   2   1      230.91      222.16      7.53 o 
   1   2   1        5.78        8.54      0.54 o 
   2   2   1     1179.65     1142.62     10.14 o 
   3   2   1       44.23       46.85      1.00 o 
   4   2   1        1.94        3.13      0.60 o 
   5   2   1        2.89        0.26      0.83 o 
   6   2   1       13.81        9.59      1.76 o 
   7   2   1       18.21       18.44      1.75 o 
   8   2   1        0.07       -2.57      2.00 o 
  -9   3   1        0.01       -3.39      2.26 o 
  -8   3   1       56.62       54.47      2.62 o 
  -7   3   1        2.56        2.51      1.08 o 
  -6   3   1       16.06       16.01      1.21 o 
  -5   3   1        0.58        0.56      0.70 o 
  -4   3   1        1.11        1.51      0.51 o 
  -3   3   1       73.91       76.15      1.16 o 
  -2   3   1      366.18      336.17      2.78 o 
  -1   3   1      116.87      104.16      1.61 o 
   0   3   1      253.10      250.71      8.70 o 
   1   3   1     1180.38     1220.92     19.78 o 
   2   3   1      467.65      539.91      6.18 o 
   3   3   1        1.56        2.75      0.53 o 
   4   3   1        0.04       -0.94      0.63 o 
   5   3   1        0.03       -1.56      1.04 o 
   6   3   1       15.74       11.85      1.77 o 
   7   3   1       15.54       18.99      2.22 o 
  -9   4   1        0.03       -0.21      2.08 o 
  -8   4   1       11.90        7.24      1.46 o 
  -7   4   1        9.55       10.34      1.32 o 
  -6   4   1       15.39       10.83      1.11 o 
  -5   4   1        2.92        1.17      0.70 o 
  -4   4   1        4.11        3.31      0.54 o 
  -3   4   1      275.01      255.70      2.84 o 
  -2   4   1       41.02       46.42      0.94 o 
  -1   4   1       40.17       41.32      1.63 o 
   0   4   1      111.59      120.84      5.48 o 
   1   4   1     2689.69     2862.20     44.68 o 
   2   4   1      128.24      159.55      2.46 o 
   3   4   1       36.79       33.51      1.02 o 
   4   4   1        0.11       -1.15      0.77 o 
   5   4   1        6.55        5.28      1.42 o 
   6   4   1       36.89       38.80      2.32 o 
   7   4   1       13.55       15.74      2.20 o 
  -9   5   1        0.66       -1.39      3.52 o 
  -8   5   1        2.98        0.98      1.32 o 
  -7   5   1       12.15       10.81      1.41 o 
  -6   5   1        2.84        1.57      0.87 o 
  -5   5   1       17.00       17.65      0.86 o 
  -4   5   1       45.70       50.73      1.34 o 
  -3   5   1       18.05       23.80      0.71 o 
  -2   5   1       77.18       75.88      1.26 o 
  -1   5   1      405.65      410.88      6.19 o 
   0   5   1       68.45       56.81      3.33 o 
   1   5   1        4.32        3.36      0.71 o 
   2   5   1       63.34       57.34      1.95 o 
   3   5   1       17.25       16.92      1.08 o 
   4   5   1       71.95       71.89      2.40 o 
   5   5   1       18.24       19.62      1.77 o 
   6   5   1        2.17        1.15      1.66 o 
  -9   6   1        1.07       -1.61      2.65 o 
  -8   6   1       29.56       24.70      2.08 o 
  -7   6   1        6.56        7.23      1.48 o 
  -6   6   1       98.89       93.81      2.71 o 
  -5   6   1       25.64       23.49      1.49 o 
  -4   6   1       71.47       70.13      1.39 o 
  -3   6   1       73.61       74.01      1.34 o 
  -2   6   1       59.63       68.08      1.58 o 
  -1   6   1      451.90      452.35      6.86 o 
   0   6   1       33.61       32.17      1.07 o 
   1   6   1       75.82       76.27      2.48 o 
   2   6   1      140.32      120.58      2.25 o 
   3   6   1      330.31      337.47      4.98 o 
   4   6   1        1.47        1.44      1.24 o 
   5   6   1        1.28        0.69      1.41 o 
   6   6   1       12.15       11.03      1.93 o 
  -9   7   1        1.18       -2.63      1.75 o 
  -8   7   1        6.04        3.65      1.59 o 
  -7   7   1        0.20       -1.08      1.24 o 
  -6   7   1      107.09      111.30      2.97 o 
  -5   7   1        3.40        2.19      0.93 o 
  -4   7   1        0.25       -0.45      0.62 o 
  -3   7   1        5.87        6.89      0.63 o 
  -2   7   1      259.34      282.31      4.39 o 
  -1   7   1        1.91        2.86      0.59 o 
   0   7   1        4.86        5.26      0.76 o 
   1   7   1       64.38       61.13      2.14 o 
   2   7   1      249.09      250.30      3.89 o 
   3   7   1       81.43       81.35      2.31 o 
   4   7   1        0.04       -1.55      1.25 o 
   5   7   1        0.58        0.42      1.57 o 
  -8   8   1        0.09       -0.91      1.74 o 
  -7   8   1       14.92       14.84      1.76 o 
  -6   8   1        0.07       -1.26      1.08 o 
  -5   8   1        0.05       -1.23      0.82 o 
  -4   8   1        2.15        0.31      0.94 o 
  -3   8   1       68.87       81.93      2.19 o 
  -2   8   1        8.85        9.46      1.21 o 
  -1   8   1      251.92      241.79      5.72 o 
   0   8   1        2.30        1.04      0.93 o 
   1   8   1        0.06        0.48      1.03 o 
   2   8   1       34.65       34.90      1.87 o 
   3   8   1        7.44        6.78      1.65 o 
   4   8   1        7.70        8.29      1.57 o 
  -8   9   1        3.17        2.60      1.99 o 
  -7   9   1        0.12        0.32      1.75 o 
  -6   9   1       83.48       95.36      3.44 o 
  -5   9   1        7.60        6.09      1.35 o 
  -4   9   1        2.96        4.03      1.26 o 
  -3   9   1      919.50      919.69     15.45 o 
  -2   9   1       38.38       39.11      2.47 o 
  -1   9   1      300.76      269.97      5.86 o 
   0   9   1        3.92        3.63      2.22 o 
   1   9   1        0.61       -0.73      0.95 o 
   2   9   1       22.23       27.61      2.35 o 
   3   9   1        0.07       -2.03      1.35 o 
  -7  10   1       29.21       32.87      2.66 o 
  -6  10   1       34.41       32.44      2.35 o 
  -5  10   1        4.30        2.36      1.55 o 
  -4  10   1        0.00       -0.28      1.20 o 
  -3  10   1       11.27       10.51      1.48 o 
  -2  10   1       23.02       27.82      1.74 o 
  -1  10   1       42.40       38.87      4.33 o 
   0  10   1        1.92       -0.36      1.99 o 
   1  10   1        6.12        7.39      3.79 o 
   2  10   1        9.97       10.68      2.13 o 
  -7  11   1        1.05       -1.08      1.95 o 
  -6  11   1        1.41        1.05      2.10 o 
  -5  11   1        0.16       -1.91      1.27 o 
  -4  11   1        0.02        0.35      1.19 o 
  -3  11   1        0.09       -0.47      1.41 o 
  -2  11   1       60.57       64.99      4.21 o 
  -1  11   1       11.64       11.40      3.49 o 
   0  11   1        0.38       -0.90      2.22 o 
   1  11   1        0.16       -3.42      3.70 o 
  -5  12   1        3.02        3.87      1.78 o 
  -4  12   1        0.06       -1.93      1.28 o 
  -3  12   1        1.29       -3.03      2.02 o 
  -2  12   1        2.09        1.18      2.09 o 
  -1  12   1       25.92       25.69      4.77 o 
   0 -12   2        8.67        6.89      1.76 o 
   1 -12   2       14.21       13.26      1.94 o 
   2 -12   2        9.63       13.34      1.68 o 
   3 -12   2        1.43        1.50      1.53 o 
   4 -12   2        2.89        1.71      1.74 o 
   5 -12   2        0.01       -1.22      1.73 o 
   6 -12   2        1.01       -0.14      1.88 o 
  -2 -11   2        6.06       10.29      3.01 o 
  -1 -11   2        0.37        1.03      1.42 o 
   0 -11   2       12.24       13.46      2.90 o 
   1 -11   2       15.35       21.72      1.92 o 
   2 -11   2       28.27       29.56      2.27 o 
   3 -11   2        0.88       -0.77      1.27 o 
   4 -11   2        8.90        8.77      1.64 o 
   5 -11   2       48.91       43.87      2.47 o 
   6 -11   2        8.42        8.20      1.98 o 
   7 -11   2        2.15        0.85      1.92 o 
  -3 -10   2        0.81        1.21      1.93 o 
  -2 -10   2        2.83        2.10      1.29 o 
  -1 -10   2        3.86        6.52      1.18 o 
   0 -10   2       37.44       33.71      2.33 o 
   1 -10   2       21.38       27.92      1.90 o 
   2 -10   2        7.11        8.10      1.19 o 
   3 -10   2        0.06       -0.92      1.10 o 
   4 -10   2       13.53       15.82      1.64 o 
   5 -10   2      102.50      108.10      3.48 o 
   6 -10   2        1.27       -1.19      1.57 o 
   7 -10   2       43.05       55.81      3.03 o 
   8 -10   2        1.17        2.26      2.10 o 
  -4  -9   2        0.65       -1.14      1.80 o 
  -3  -9   2       69.58       79.41      2.72 o 
  -2  -9   2        0.01       -1.04      1.10 o 
  -1  -9   2        8.71        8.03      1.14 o 
   0  -9   2       97.35       96.54      2.93 o 
   1  -9   2      122.89      118.65      3.29 o 
   2  -9   2        2.97        3.14      1.48 o 
   3  -9   2       13.64       17.92      1.57 o 
   4  -9   2       31.04       29.14      1.84 o 
   5  -9   2        9.06        8.60      1.53 o 
   6  -9   2      117.64      131.90      5.02 o 
   7  -9   2        5.34        4.80      1.82 o 
   8  -9   2        1.55       -0.02      1.91 o 
  -5  -8   2        0.53       -0.88      1.67 o 
  -4  -8   2        0.64       -2.07      1.38 o 
  -3  -8   2        7.27        7.66      1.41 o 
  -2  -8   2      245.33      250.90      4.54 o 
  -1  -8   2        1.97        2.57      1.10 o 
   0  -8   2      768.39      743.85      9.76 o 
   1  -8   2        7.91        5.94      0.96 o 
   2  -8   2      394.71      374.24      4.98 o 
   3  -8   2       28.92       26.76      1.17 o 
   4  -8   2        3.45        2.81      0.93 o 
   5  -8   2       11.14        8.34      1.22 o 
   6  -8   2        2.99        0.44      1.19 o 
   7  -8   2        0.07        0.35      1.35 o 
   8  -8   2        4.81        4.76      1.78 o 
  -5  -7   2        5.20        4.95      1.69 o 
  -4  -7   2        9.71        8.42      1.52 o 
  -3  -7   2        7.39        5.47      1.29 o 
  -2  -7   2       50.20       43.49      2.11 o 
  -1  -7   2       37.63       41.45      1.46 o 
   0  -7   2      122.33      121.04      2.05 o 
   1  -7   2       99.45      127.04      2.34 o 
   2  -7   2      214.67      228.41      2.97 o 
   3  -7   2        1.76        0.90      0.61 o 
   4  -7   2        3.26        3.06      0.69 o 
   5  -7   2        0.84        0.27      0.62 o 
   6  -7   2        0.11       -0.88      1.05 o 
   7  -7   2       34.74       42.36      2.28 o 
   8  -7   2        0.03       -2.28      1.52 o 
   9  -7   2       16.86       15.24      2.65 o 
  -6  -6   2        5.62        7.23      1.95 o 
  -5  -6   2        6.94        8.35      1.70 o 
  -4  -6   2        0.36       -1.50      1.28 o 
  -3  -6   2        9.92       10.05      1.21 o 
  -2  -6   2        0.02       -0.68      0.46 o 
  -1  -6   2        2.11        2.31      0.53 o 
   0  -6   2       88.08       91.35      1.63 o 
   1  -6   2      681.26      752.58      9.54 o 
   2  -6   2       12.36        8.92      0.58 o 
   3  -6   2       67.82       68.25      1.33 o 
   4  -6   2        3.66        2.43      0.58 o 
   5  -6   2       91.98       88.18      1.90 o 
   6  -6   2        0.01       -1.31      0.90 o 
   7  -6   2        1.87       -1.90      1.26 o 
   8  -6   2        2.61       -0.56      2.17 o 
   9  -6   2        1.13       -2.38      2.32 o 
  -7  -5   2        6.26        7.94      2.12 o 
  -6  -5   2        0.00        0.43      1.63 o 
  -5  -5   2        6.18        7.26      1.55 o 
  -4  -5   2       10.90        9.30      1.11 o 
  -3  -5   2       43.58       44.10      1.50 o 
  -2  -5   2      595.43      593.07      6.02 o 
  -1  -5   2       59.90       51.31      1.04 o 
   0  -5   2        0.84        1.30      0.36 o 
   1  -5   2      448.09      489.24      5.55 o 
   2  -5   2     3485.27     3580.76     34.84 o 
   3  -5   2      292.20      311.13      3.91 o 
   4  -5   2        1.62        1.51      0.68 o 
   5  -5   2      152.11      150.13      4.08 o 
   6  -5   2       20.70       24.60      1.25 o 
   7  -5   2       55.69       53.11      2.13 o 
   8  -5   2        3.18        0.61      1.48 o 
   9  -5   2        0.00       -0.82      5.43 o 
  -7  -4   2        4.95        4.38      1.95 o 
  -6  -4   2        0.29       -0.74      1.53 o 
  -5  -4   2        1.31       -0.07      1.03 o 
  -4  -4   2       10.25       10.50      1.25 o 
  -3  -4   2      295.82      287.55      3.28 o 
  -2  -4   2      431.59      404.10      4.15 o 
  -1  -4   2       10.18       10.25      0.43 o 
   0  -4   2        8.25        9.78      0.44 o 
   1  -4   2       20.08       22.08      0.53 o 
   2  -4   2     2896.15     2996.43     29.80 o 
   3  -4   2      104.72       94.94      1.51 o 
   4  -4   2        5.75        7.29      0.66 o 
   5  -4   2       12.58       15.01      1.01 o 
   6  -4   2      109.76      110.74      2.41 o 
   7  -4   2       14.19       13.10      1.27 o 
   8  -4   2        0.43       -2.10      1.40 o 
   9  -4   2        0.03       -3.22      2.15 o 
  -7  -3   2        4.50        4.14      1.90 o 
  -6  -3   2        6.23        5.84      1.36 o 
  -5  -3   2        4.79        7.39      1.19 o 
  -4  -3   2      285.41      279.48      3.98 o 
  -3  -3   2      300.42      288.30      3.33 o 
  -2  -3   2      161.87      151.13      1.84 o 
  -1  -3   2       11.72       12.32      0.38 o 
   0  -3   2       64.64       63.47      0.75 o 
   1  -3   2      102.13       88.52      1.04 o 
   2  -3   2      294.57      255.85      2.44 o 
   3  -3   2      142.26      122.91      1.58 o 
   4  -3   2       11.15       11.19      0.78 o 
   5  -3   2       56.37       64.31      1.58 o 
   6  -3   2       18.44       18.96      1.16 o 
   7  -3   2      106.23      104.07      2.66 o 
   8  -3   2        5.66        5.47      1.54 o 
   9  -3   2        0.71       -0.83      2.35 o 
  -8  -2   2        3.37       -2.72      2.00 o 
  -7  -2   2       16.56       13.10      1.85 o 
  -6  -2   2        8.76       10.95      1.57 o 
  -5  -2   2       67.51       68.17      2.43 o 
  -4  -2   2        1.10       -0.49      0.56 o 
  -3  -2   2        1.87        0.46      0.39 o 
  -2  -2   2      683.83      663.32      6.35 o 
  -1  -2   2     1000.68      972.73      7.80 o 
   0  -2   2        1.25       -0.38      0.25 o 
   1  -2   2        5.77        6.65      0.27 o 
   2  -2   2       26.87       35.72      0.75 o 
   3  -2   2      189.49      173.59      2.03 o 
   4  -2   2       39.01       38.44      1.13 o 
   5  -2   2      126.27      132.99      2.23 o 
   6  -2   2        2.40        1.42      0.90 o 
   7  -2   2       53.10       50.90      2.68 o 
   8  -2   2        4.54        0.44      1.42 o 
   9  -2   2        0.00       -2.55      1.70 o 
  -8  -1   2       10.02        6.57      1.95 o 
  -7  -1   2       22.48       20.65      1.93 o 
  -6  -1   2       14.52       11.95      1.28 o 
  -5  -1   2       20.68       20.83      1.11 o 
  -4  -1   2       18.62       13.87      0.82 o 
  -3  -1   2       48.07       57.78      1.18 o 
  -2  -1   2      183.89      160.52      1.74 o 
  -1  -1   2        1.76        0.70      0.21 o 
   0  -1   2        0.45       -0.24      0.16 o 
   1  -1   2       83.74       74.94      0.80 o 
   2  -1   2     2117.85     2012.77     16.51 o 
   3  -1   2      125.44      129.49      1.80 o 
   4  -1   2       16.23       16.85      0.82 o 
   5  -1   2        4.10        2.14      0.79 o 
   6  -1   2        1.74        2.19      0.90 o 
   7  -1   2       11.81        9.17      1.44 o 
   8  -1   2        5.46        6.43      1.61 o 
  -8   0   2        5.55        6.17      1.88 o 
  -7   0   2        4.14        3.01      1.46 o 
  -6   0   2       21.24       21.99      1.29 o 
  -5   0   2        0.03       -0.37      0.64 o 
  -4   0   2       21.76       20.56      1.03 o 
  -3   0   2        0.18       -0.67      0.45 o 
  -2   0   2    34110.81    34173.04    387.63 o 
  -1   0   2      214.01      249.73      2.02 o 
   0   0   2      129.68      121.67      1.56 o 
   1   0   2     1077.57     1139.79     11.27 o 
   2   0   2      201.68      204.06      2.19 o 
   3   0   2      236.08      228.66      2.55 o 
   4   0   2      221.47      205.96      2.70 o 
   5   0   2        0.02       -0.79      0.52 o 
   6   0   2        2.14        1.47      1.02 o 
   7   0   2       36.62       37.23      2.53 o 
   8   0   2       22.76       24.92      2.08 o 
  -9   1   2        0.11       -2.53      2.00 o 
  -8   1   2        1.79       -0.08      1.65 o 
  -7   1   2        3.37        3.03      1.28 o 
  -6   1   2       43.27       41.44      1.62 o 
  -5   1   2       31.12       26.88      1.13 o 
  -4   1   2      105.84      112.03      1.84 o 
  -3   1   2      116.43      120.19      1.48 o 
  -2   1   2    45587.05    46794.29   1179.43 o 
  -1   1   2       23.50       34.01      0.54 o 
   0   1   2      224.78      227.98      3.30 o 
   1   1   2      229.38      261.12      3.23 o 
   2   1   2     3134.93     3100.83     26.91 o 
   3   1   2       70.72       72.94      1.33 o 
   4   1   2       73.97       67.89      2.51 o 
   5   1   2        1.43        1.76      0.78 o 
   6   1   2        2.99        3.28      1.19 o 
   7   1   2       91.00       97.19      2.91 o 
   8   1   2       19.20       19.93      2.45 o 
  -9   2   2        1.96        0.41      2.58 o 
  -8   2   2        8.27       10.28      1.88 o 
  -7   2   2        0.39       -1.19      0.97 o 
  -6   2   2       22.97       24.61      1.35 o 
  -5   2   2        0.03        0.00      0.71 o 
  -4   2   2        0.21        0.21      0.50 o 
  -3   2   2      122.85      113.71      1.57 o 
  -2   2   2     1854.28     1805.50     15.83 o 
  -1   2   2       66.78       44.69      1.01 o 
   0   2   2      107.77      106.19      4.31 o 
   1   2   2       32.56       32.88      1.00 o 
   2   2   2      249.23      271.37      3.04 o 
   3   2   2        4.18        7.15      0.51 o 
   4   2   2        0.07       -0.52      0.55 o 
   5   2   2       14.15       13.93      1.27 o 
   6   2   2        1.29        0.31      1.18 o 
   7   2   2       53.87       55.41      2.80 o 
   8   2   2       22.03       26.18      2.63 o 
  -9   3   2        5.65        1.50      2.63 o 
  -8   3   2        0.27        0.92      1.52 o 
  -7   3   2       42.49       43.56      1.75 o 
  -6   3   2       96.27      108.97      2.35 o 
  -5   3   2        3.15        4.46      0.81 o 
  -4   3   2        3.79        4.39      0.55 o 
  -3   3   2      105.18      109.34      1.40 o 
  -2   3   2     1535.85     1517.36     12.63 o 
  -1   3   2       42.99       42.65      1.17 o 
   0   3   2       50.47       54.43      3.23 o 
   1   3   2      358.91      391.60      6.54 o 
   2   3   2        4.62        3.04      0.41 o 
   3   3   2      392.02      399.24      4.49 o 
   4   3   2      178.06      167.61      2.75 o 
   5   3   2       15.91       12.29      1.38 o 
   6   3   2        2.07       -0.16      1.52 o 
   7   3   2       12.39       18.91      2.19 o 
  -9   4   2        6.64        7.52      2.33 o 
  -8   4   2        0.01       -0.86      1.40 o 
  -7   4   2        1.25       -0.68      1.06 o 
  -6   4   2       27.26       29.27      1.38 o 
  -5   4   2        3.56        4.19      0.73 o 
  -4   4   2        8.32        7.89      0.61 o 
  -3   4   2       94.13       92.21      1.28 o 
  -2   4   2        6.76        7.78      0.46 o 
  -1   4   2        3.21        1.19      0.35 o 
   0   4   2     1158.76     1171.52     35.80 o 
   1   4   2       43.52       48.55      1.33 o 
   2   4   2      185.58      214.42      3.53 o 
   3   4   2      171.49      190.66      2.49 o 
   4   4   2       71.25       58.41      1.79 o 
   5   4   2       19.67       20.19      1.90 o 
   6   4   2        0.00       -2.33      2.01 o 
   7   4   2        9.53       10.26      2.07 o 
  -9   5   2        2.18        0.51      1.84 o 
  -8   5   2        0.47       -0.89      1.28 o 
  -7   5   2        0.13       -0.60      1.10 o 
  -6   5   2       35.15       36.39      1.46 o 
  -5   5   2        0.30       -0.87      0.58 o 
  -4   5   2        0.02       -0.52      0.48 o 
  -3   5   2        4.23        4.36      0.51 o 
  -2   5   2        7.90        9.54      0.59 o 
  -1   5   2      898.02      986.28     21.66 o 
   0   5   2       48.99       44.51      3.79 o 
   1   5   2        6.45        8.42      0.65 o 
   2   5   2       12.29       15.47      0.79 o 
   3   5   2      102.83       96.77      2.10 o 
   4   5   2      146.57      154.99      3.38 o 
   5   5   2        6.24        7.07      1.49 o 
   6   5   2        8.78        7.77      1.83 o 
  -9   6   2        6.13        6.83      1.88 o 
  -8   6   2        0.38       -1.96      1.31 o 
  -7   6   2       13.81       11.03      1.41 o 
  -6   6   2      127.85      127.34      3.14 o 
  -5   6   2      103.29       99.44      1.91 o 
  -4   6   2       40.43       40.17      1.06 o 
  -3   6   2       14.95       16.34      0.68 o 
  -2   6   2     1827.15     1855.72     24.94 o 
  -1   6   2        0.91       -0.24      1.19 o 
   0   6   2       28.89       27.37      2.17 o 
   1   6   2        4.97        4.31      0.96 o 
   2   6   2        4.87        1.78      0.83 o 
   3   6   2        7.72       16.05      1.82 o 
   4   6   2        9.41        9.04      1.39 o 
   5   6   2        3.17        5.17      1.55 o 
   6   6   2        0.17        0.56      1.72 o 
  -9   7   2        5.20        2.41      1.82 o 
  -8   7   2        0.99       -1.94      1.47 o 
  -7   7   2       10.14        6.90      1.47 o 
  -6   7   2       32.30       33.84      1.72 o 
  -5   7   2      134.89      130.87      2.73 o 
  -4   7   2       13.60       15.17      0.92 o 
  -3   7   2        1.49        1.27      0.55 o 
  -2   7   2        1.68        2.70      0.76 o 
  -1   7   2      286.82      292.84      8.96 o 
   0   7   2        0.02       -1.54      1.66 o 
   1   7   2       14.41       13.98      1.24 o 
   2   7   2      132.73      136.99      2.99 o 
   3   7   2      127.78      109.42      3.18 o 
   4   7   2        8.66        9.36      1.88 o 
   5   7   2        5.08        7.23      1.71 o 
  -8   8   2        0.08       -2.20      1.83 o 
  -7   8   2       12.91       21.84      2.19 o 
  -6   8   2       47.42       52.18      2.34 o 
  -5   8   2        0.36        0.23      1.06 o 
  -4   8   2       16.94       20.72      1.39 o 
  -3   8   2        0.48       -1.22      0.82 o 
  -2   8   2      121.17      123.31      3.80 o 
  -1   8   2      122.63      148.55      5.56 o 
   0   8   2        0.67       -1.47      3.28 o 
   1   8   2       19.65       17.38      3.70 o 
   2   8   2        0.58       -0.44      1.09 o 
   3   8   2        2.13        1.41      1.34 o 
   4   8   2       22.43       25.89      2.22 o 
  -8   9   2        0.84       -2.87      1.92 o 
  -7   9   2        9.42       11.49      2.06 o 
  -6   9   2        9.81       12.74      1.66 o 
  -5   9   2       69.27       74.02      2.59 o 
  -4   9   2      272.32      295.38      5.18 o 
  -3   9   2        4.75        5.56      1.43 o 
  -2   9   2      351.08      343.91      8.22 o 
  -1   9   2        6.27        5.32      2.05 o 
   0   9   2       16.52       10.72      2.24 o 
   1   9   2        0.34       -0.58      1.75 o 
   2   9   2        1.10        0.37      3.04 o 
   3   9   2       21.31       18.80      2.49 o 
  -7  10   2        2.00        2.30      1.91 o 
  -6  10   2       19.05       14.27      1.79 o 
  -5  10   2       49.97       54.07      3.17 o 
  -4  10   2       98.98       99.22      2.71 o 
  -3  10   2        0.03       -0.34      1.17 o 
  -2  10   2       12.19       11.62      1.50 o 
  -1  10   2       27.70       30.70      3.14 o 
   0  10   2       15.50       13.73      2.57 o 
   1  10   2        3.20        2.38      2.13 o 
   2  10   2        0.12       -2.53      3.60 o 
  -6  11   2        0.25       -0.52      1.67 o 
  -5  11   2        1.09       -0.26      1.37 o 
  -4  11   2        1.13        0.66      1.75 o 
  -3  11   2        1.64        0.47      1.25 o 
  -2  11   2        0.22        2.62      3.18 o 
  -1  11   2        0.91        1.59      3.00 o 
   0  11   2        7.10        2.69      2.48 o 
   1  11   2        2.74        2.85      4.26 o 
  -5  12   2        1.40        0.45      1.57 o 
  -4  12   2        4.08        1.92      1.70 o 
  -3  12   2        0.01       -3.02      2.01 o 
  -2  12   2       11.91        6.74      3.98 o 
  -1  12   2        8.31       10.81      4.17 o 
   3 -13   3       19.29       25.37      2.33 o 
   0 -12   3        0.24        0.96      1.40 o 
   1 -12   3       15.57       20.41      2.36 o 
   2 -12   3       16.99       18.99      2.59 o 
   3 -12   3       33.11       38.08      2.94 o 
   4 -12   3        0.11       -0.51      1.56 o 
   5 -12   3        0.85        1.56      1.77 o 
   6 -12   3        0.00       -0.70      1.79 o 
  -2 -11   3        0.02        1.86      1.48 o 
  -1 -11   3        0.13        0.58      1.31 o 
   0 -11   3        1.72        0.89      1.24 o 
   1 -11   3        5.70        4.95      1.29 o 
   2 -11   3       13.62       18.35      1.69 o 
   3 -11   3       37.10       33.99      2.06 o 
   4 -11   3        0.10       -0.73      1.41 o 
   5 -11   3        4.95        4.56      1.66 o 
   6 -11   3       19.60       17.94      2.47 o 
   7 -11   3       10.53       10.24      2.22 o 
  -3 -10   3        7.29        8.71      1.68 o 
  -2 -10   3        8.47        9.34      1.53 o 
  -1 -10   3       12.78       17.31      1.50 o 
   0 -10   3        1.12        0.91      1.49 o 
   1 -10   3        0.11        0.78      1.02 o 
   2 -10   3       11.18       10.52      1.34 o 
   3 -10   3        2.20        1.62      1.24 o 
   4 -10   3       14.08       14.64      1.73 o 
   5 -10   3        0.57        0.80      1.51 o 
   6 -10   3      136.43      141.73      4.28 o 
   7 -10   3        5.85        6.09      2.84 o 
   8 -10   3        0.03        1.59      2.00 o 
  -4  -9   3        0.39        0.55      1.59 o 
  -3  -9   3        2.19        0.92      1.77 o 
  -2  -9   3        0.63       -0.69      1.29 o 
  -1  -9   3        1.61       -0.92      1.07 o 
   0  -9   3        3.35        0.70      1.30 o 
   1  -9   3        5.88        4.23      1.01 o 
   2  -9   3       51.72       41.99      2.93 o 
   3  -9   3      189.67      186.69      4.19 o 
   4  -9   3        0.03       -0.05      0.95 o 
   5  -9   3       10.21       11.41      1.43 o 
   6  -9   3       76.34       85.02      2.86 o 
   7  -9   3        1.79        2.24      1.41 o 
   8  -9   3        5.07        4.89      1.72 o 
  -5  -8   3        1.07       -0.37      1.67 o 
  -4  -8   3        9.98       12.90      1.73 o 
  -3  -8   3       56.18       51.82      2.24 o 
  -2  -8   3       20.60       16.17      2.09 o 
  -1  -8   3      804.51      781.89     11.38 o 
   0  -8   3       60.97       55.85      1.57 o 
   1  -8   3      130.44      121.22      2.01 o 
   2  -8   3      520.81      491.51      5.84 o 
   3  -8   3        0.20       -1.03      0.69 o 
   4  -8   3       11.11        9.84      1.20 o 
   5  -8   3        1.88       -0.21      1.01 o 
   6  -8   3        1.46        0.16      1.13 o 
   7  -8   3       45.64       52.11      2.55 o 
   8  -8   3        4.67        4.07      1.84 o 
  -5  -7   3        0.91       -0.38      1.61 o 
  -4  -7   3        0.44        0.31      1.38 o 
  -3  -7   3      293.03      288.81      5.24 o 
  -2  -7   3       99.04       99.62      2.58 o 
  -1  -7   3      654.58      636.45      6.88 o 
   0  -7   3        1.05        0.84      0.50 o 
   1  -7   3        0.00        0.03      0.45 o 
   2  -7   3      127.19      137.71      2.58 o 
   3  -7   3      323.50      328.36      3.87 o 
   4  -7   3       12.55       10.78      0.83 o 
   5  -7   3        0.01       -0.01      0.81 o 
   6  -7   3       28.83       29.71      1.83 o 
   7  -7   3        7.87        6.49      1.60 o 
   8  -7   3       26.58       26.10      2.25 o 
   9  -7   3        1.00        1.83      3.34 o 
  -6  -6   3       50.54       52.83      2.85 o 
  -5  -6   3       12.26       14.76      1.85 o 
  -4  -6   3        2.90        2.44      1.35 o 
  -3  -6   3        1.01        0.02      0.81 o 
  -2  -6   3      124.38      128.47      2.01 o 
  -1  -6   3       20.19       19.86      0.74 o 
   0  -6   3        0.98        1.47      0.38 o 
   1  -6   3       16.25       21.13      0.73 o 
   2  -6   3      150.13      162.96      2.54 o 
   3  -6   3        0.61       -0.19      0.44 o 
   4  -6   3       88.35       87.92      1.76 o 
   5  -6   3        0.09       -0.04      0.77 o 
   6  -6   3        9.16        8.01      1.43 o 
   7  -6   3       23.97       19.88      1.84 o 
   8  -6   3        4.00        1.84      1.63 o 
   9  -6   3        0.91       -2.56      2.32 o 
  -7  -5   3       28.90       35.27      2.99 o 
  -6  -5   3       25.38       25.68      2.21 o 
  -5  -5   3        1.08        2.06      1.46 o 
  -4  -5   3        0.55       -1.34      0.90 o 
  -3  -5   3      221.15      229.69      3.05 o 
  -2  -5   3      223.59      212.72      2.53 o 
  -1  -5   3       44.63       41.26      1.09 o 
   0  -5   3      327.98      344.38      3.63 o 
   1  -5   3      100.44      100.42      1.31 o 
   2  -5   3     1005.93     1082.24     16.54 o 
   3  -5   3       71.98       62.04      1.76 o 
   4  -5   3      451.88      462.27      5.21 o 
   5  -5   3        5.31        4.42      0.83 o 
   6  -5   3        8.56        6.00      1.01 o 
   7  -5   3       22.48       22.67      1.64 o 
   8  -5   3        1.89        0.44      1.76 o 
   9  -5   3        2.48        1.85      4.17 o 
  -7  -4   3        1.03       -1.09      1.89 o 
  -6  -4   3        9.21        9.62      1.46 o 
  -5  -4   3        1.07        0.52      1.06 o 
  -4  -4   3       13.96       14.15      1.06 o 
  -3  -4   3      129.58      122.60      1.87 o 
  -2  -4   3        0.73        0.62      0.43 o 
  -1  -4   3       93.12       98.84      1.27 o 
   0  -4   3      108.92      115.77      1.38 o 
   1  -4   3      272.32      284.99      3.07 o 
   2  -4   3       90.97       95.42      1.39 o 
   3  -4   3       40.09       29.98      0.92 o 
   4  -4   3       26.16       31.21      1.11 o 
   5  -4   3        0.00       -0.70      0.71 o 
   6  -4   3        0.00       -0.65      0.88 o 
   7  -4   3        4.81        3.64      1.13 o 
   8  -4   3        8.20        6.88      1.93 o 
   9  -4   3        3.19        0.21      2.55 o 
  -7  -3   3        0.02       -1.91      1.39 o 
  -6  -3   3        0.25       -1.06      1.35 o 
  -5  -3   3       39.19       40.44      1.95 o 
  -4  -3   3       19.80       21.10      1.11 o 
  -3  -3   3        5.70        7.79      0.78 o 
  -2  -3   3      238.37      223.48      2.75 o 
  -1  -3   3      828.10      782.08      7.64 o 
   0  -3   3        1.00       -0.28      0.22 o 
   1  -3   3       19.79       20.74      0.55 o 
   2  -3   3     1240.22     1252.25     11.00 o 
   3  -3   3      280.30      259.84      2.90 o 
   4  -3   3       17.66       15.01      0.89 o 
   5  -3   3       37.54       39.38      1.43 o 
   6  -3   3       22.63       22.13      1.29 o 
   7  -3   3        0.04       -0.89      1.18 o 
   8  -3   3        2.63        1.15      1.62 o 
   9  -3   3        3.22       -2.33      3.52 o 
  -8  -2   3        0.35       -2.53      1.68 o 
  -7  -2   3        0.61        0.68      1.50 o 
  -6  -2   3       83.31       80.79      2.74 o 
  -5  -2   3      251.23      252.92      4.14 o 
  -4  -2   3       15.15       16.94      0.87 o 
  -3  -2   3        0.69       -0.04      0.42 o 
  -2  -2   3        8.20       10.06      0.49 o 
  -1  -2   3      543.78      519.48      4.48 o 
   0  -2   3       26.05       23.54      0.57 o 
   1  -2   3       37.69       33.37      0.71 o 
   2  -2   3       22.68       27.60      0.70 o 
   3  -2   3      300.57      346.35      3.91 o 
   4  -2   3      465.30      501.89      6.01 o 
   5  -2   3       43.58       42.91      1.38 o 
   6  -2   3       35.83       38.20      1.45 o 
   7  -2   3        8.83        9.99      1.63 o 
   8  -2   3        1.17       -1.29      1.57 o 
   9  -2   3       10.09        9.51      2.19 o 
  -8  -1   3        0.03       -2.56      1.71 o 
  -7  -1   3        5.43        4.28      1.53 o 
  -6  -1   3       43.57       46.54      2.31 o 
  -5  -1   3        4.77        5.83      0.88 o 
  -4  -1   3       69.17       69.12      1.63 o 
  -3  -1   3       17.39       18.12      0.73 o 
  -2  -1   3      968.42      937.28      8.82 o 
  -1  -1   3     1909.11     1881.94     15.43 o 
   0  -1   3       50.50       35.46      0.59 o 
   1  -1   3        0.02       -0.56      0.37 o 
   2  -1   3       76.61       82.34      1.10 o 
   3  -1   3        3.46        4.06      0.48 o 
   4  -1   3     1008.10     1024.80      9.89 o 
   5  -1   3       63.54       63.35      1.72 o 
   6  -1   3       12.63       12.00      1.17 o 
   7  -1   3       31.10       26.68      1.91 o 
   8  -1   3        5.06        5.14      1.62 o 
  -8   0   3        0.40        1.12      1.67 o 
  -7   0   3       24.09       27.45      2.04 o 
  -6   0   3      217.30      220.77      3.56 o 
  -5   0   3        4.18        4.80      0.87 o 
  -4   0   3        0.60        3.46      0.70 o 
  -3   0   3        8.96       11.80      0.59 o 
  -2   0   3      520.20      417.37      4.70 o 
  -1   0   3      231.43      245.77      2.36 o 
   0   0   3      169.01      173.34      1.60 o 
   1   0   3       19.05       16.23      0.53 o 
   2   0   3       28.34       34.83      0.75 o 
   3   0   3     1098.63     1115.76     10.55 o 
   4   0   3       18.92       21.62      1.01 o 
   5   0   3        0.15       -1.04      0.95 o 
   6   0   3       16.95       15.89      1.40 o 
   7   0   3       82.26       85.83      3.44 o 
   8   0   3       14.43       13.43      1.88 o 
  -9   1   3        0.09       -0.88      2.56 o 
  -8   1   3        0.64       -1.08      1.60 o 
  -7   1   3        2.54        1.81      1.04 o 
  -6   1   3        2.00        3.84      1.03 o 
  -5   1   3      752.59      752.34      8.82 o 
  -4   1   3      121.00      138.26      2.79 o 
  -3   1   3       23.96       25.18      0.85 o 
  -2   1   3      696.22      645.21      5.82 o 
  -1   1   3    23475.10    24470.61    315.43 o 
   0   1   3      334.30      334.17      3.33 o 
   1   1   3      407.23      430.08      4.48 o 
   2   1   3       15.34       16.21      0.50 o 
   3   1   3        0.17        0.92      0.43 o 
   4   1   3      128.82      135.77      2.36 o 
   5   1   3       39.02       34.63      1.60 o 
   6   1   3       13.39       20.60      1.56 o 
   7   1   3       72.21       77.48      2.70 o 
   8   1   3       50.61       59.30      4.67 o 
  -9   2   3        0.72       -2.70      2.44 o 
  -8   2   3        3.05        1.33      1.78 o 
  -7   2   3        0.01       -1.26      1.00 o 
  -6   2   3        2.42        2.32      1.00 o 
  -5   2   3        5.30        7.45      0.91 o 
  -4   2   3       47.59       50.95      1.36 o 
  -3   2   3       25.47       27.73      0.79 o 
  -2   2   3       22.44       30.76      0.79 o 
  -1   2   3       17.82       15.29      0.68 o 
   0   2   3     3382.65     3245.91    125.78 o 
   1   2   3      403.14      413.51      4.70 o 
   2   2   3       22.21       26.81      0.78 o 
   3   2   3      122.05      110.48      1.54 o 
   4   2   3      539.22      535.31      5.58 o 
   5   2   3        5.65        3.11      1.08 o 
   6   2   3        1.21       -1.50      1.18 o 
   7   2   3        8.41        6.30      1.90 o 
  -9   3   3        1.56        1.23      3.30 o 
  -8   3   3       11.36       11.20      1.73 o 
  -7   3   3        0.07       -1.12      1.08 o 
  -6   3   3        0.73       -0.76      0.92 o 
  -5   3   3      129.10      128.53      2.18 o 
  -4   3   3       87.21       85.50      1.60 o 
  -3   3   3       49.22       52.78      1.12 o 
  -2   3   3      124.77      117.58      1.33 o 
  -1   3   3      344.21      363.29      7.46 o 
   0   3   3      106.61      100.39      4.63 o 
   1   3   3        5.44       12.33      0.83 o 
   2   3   3        0.00       -0.38      0.33 o 
   3   3   3        3.41        2.35      0.53 o 
   4   3   3       36.05       37.12      1.33 o 
   5   3   3       55.61       54.70      1.93 o 
   6   3   3        0.89       -2.20      1.47 o 
   7   3   3        0.69       -2.09      1.88 o 
  -9   4   3        2.78        3.08      2.81 o 
  -8   4   3        1.48       -1.13      1.42 o 
  -7   4   3        2.26        2.16      1.14 o 
  -6   4   3       12.24       12.72      1.20 o 
  -5   4   3       25.75       24.11      1.14 o 
  -4   4   3       26.05       23.31      1.13 o 
  -3   4   3        8.60        9.39      0.53 o 
  -2   4   3        2.63        2.60      0.39 o 
  -1   4   3     3961.61     4166.26     76.84 o 
   0   4   3     1544.15     1658.81     49.98 o 
   1   4   3       27.65       39.16      1.30 o 
   2   4   3        6.20        6.19      0.63 o 
   3   4   3       15.74       16.65      0.73 o 
   4   4   3      287.57      269.39      4.81 o 
   5   4   3        3.91        3.50      1.35 o 
   6   4   3        9.76       11.90      1.84 o 
   7   4   3        0.13       -2.02      1.82 o 
  -9   5   3        5.04        4.09      1.70 o 
  -8   5   3        0.02       -0.61      1.33 o 
  -7   5   3        7.42        4.79      1.39 o 
  -6   5   3       28.48       33.35      1.45 o 
  -5   5   3        0.26       -0.76      0.51 o 
  -4   5   3       34.28       29.50      0.88 o 
  -3   5   3       13.26       14.28      0.69 o 
  -2   5   3       30.08       29.28      0.92 o 
  -1   5   3      527.42      499.27     16.75 o 
   0   5   3       78.49       56.82      4.21 o 
   1   5   3       10.97       12.08      1.13 o 
   2   5   3        5.72        4.67      0.75 o 
   3   5   3      132.00      123.76      2.77 o 
   4   5   3        5.05        4.56      1.21 o 
   5   5   3       27.27       29.86      2.11 o 
   6   5   3        6.74        6.04      1.80 o 
  -9   6   3        0.12       -2.27      1.51 o 
  -8   6   3        9.74        5.43      1.52 o 
  -7   6   3        0.32       -0.93      1.11 o 
  -6   6   3        8.11        7.98      1.08 o 
  -5   6   3        4.44        3.78      0.81 o 
  -4   6   3        0.59        0.18      0.61 o 
  -3   6   3      176.29      185.78      2.89 o 
  -2   6   3       18.79       19.72      1.10 o 
  -1   6   3      106.02       96.69      3.90 o 
   0   6   3        0.52       -0.70      1.92 o 
   1   6   3       31.81       31.57      2.27 o 
   2   6   3       72.07       71.67      2.24 o 
   3   6   3        7.63        8.63      1.30 o 
   4   6   3      116.74      110.72      2.91 o 
   5   6   3       72.85       75.93      2.88 o 
  -8   7   3       36.97       32.81      2.29 o 
  -7   7   3        7.72        6.23      1.51 o 
  -6   7   3       18.47       17.27      1.83 o 
  -5   7   3        4.83        3.71      0.97 o 
  -4   7   3       53.29       49.19      1.43 o 
  -3   7   3       37.30       40.14      1.53 o 
  -2   7   3        5.39        5.71      1.20 o 
  -1   7   3        4.96        3.46      1.72 o 
   0   7   3      273.59      256.08      7.56 o 
   1   7   3      416.61      383.58     14.98 o 
   2   7   3        1.32       -0.22      0.97 o 
   3   7   3        3.63        4.52      1.32 o 
   4   7   3        0.86        4.44      1.40 o 
   5   7   3        0.00       -0.76      1.56 o 
  -8   8   3       15.30       15.55      2.34 o 
  -7   8   3        0.03       -1.52      1.57 o 
  -6   8   3        0.07       -0.45      1.26 o 
  -5   8   3        0.67       -0.46      1.08 o 
  -4   8   3       36.14       37.49      1.72 o 
  -3   8   3       14.10       12.62      1.12 o 
  -2   8   3        0.65       -1.40      0.93 o 
  -1   8   3        2.40        0.34      1.79 o 
   0   8   3      117.09      117.05      4.98 o 
   1   8   3       65.53       64.62      6.79 o 
   2   8   3        4.40        3.90      1.20 o 
   3   8   3        0.09       -2.79      1.86 o 
   4   8   3        0.90        6.20      1.51 o 
  -8   9   3        2.69        1.39      2.08 o 
  -7   9   3        0.15       -1.49      1.73 o 
  -6   9   3        2.28        1.96      1.44 o 
  -5   9   3      156.59      176.40      4.44 o 
  -4   9   3        0.68       -0.42      1.14 o 
  -3   9   3      296.98      292.27      5.81 o 
  -2   9   3        6.87        3.13      1.15 o 
  -1   9   3        0.81       -0.58      1.72 o 
   0   9   3       32.61       30.95      3.01 o 
   1   9   3        0.24        0.44      1.84 o 
   2   9   3        3.26        2.34      3.51 o 
   3   9   3        0.87       -1.15      1.93 o 
  -7  10   3        3.04        3.46      2.53 o 
  -6  10   3        0.00       -1.01      1.45 o 
  -5  10   3      146.27      154.50      3.73 o 
  -4  10   3        0.85        3.27      1.22 o 
  -3  10   3      141.57      128.99      3.41 o 
  -2  10   3        2.25       -0.09      2.67 o 
  -1  10   3        0.01       -2.76      2.48 o 
   0  10   3       22.56       23.19      3.06 o 
   1  10   3        1.84        0.79      2.22 o 
   2  10   3        1.49        0.28      3.84 o 
  -6  11   3        0.01       -1.86      1.53 o 
  -5  11   3        4.29        1.06      1.45 o 
  -4  11   3        2.60        2.57      1.26 o 
  -3  11   3        0.71       -0.99      1.84 o 
  -2  11   3        4.57        4.35      3.28 o 
  -1  11   3        8.53        4.63      3.14 o 
   0  11   3        0.02       -3.87      3.53 o 
  -4  12   3       12.07        9.23      2.74 o 
  -3  12   3        8.42        6.16      2.43 o 
  -2  12   3        0.08       -3.04      3.37 o 
   3 -13   4        1.48        0.25      2.20 o 
   0 -12   4       15.30       20.18      1.91 o 
   1 -12   4        0.25       -2.38      1.59 o 
   2 -12   4       72.95      104.04      3.63 o 
   3 -12   4        0.01       -2.29      1.65 o 
   4 -12   4        0.34       -0.51      1.70 o 
   5 -12   4        1.05        0.68      2.12 o 
   6 -12   4        0.67       -0.11      1.91 o 
  -2 -11   4       19.99       18.92      1.93 o 
  -1 -11   4        0.15       -1.74      1.32 o 
   0 -11   4        5.47        4.89      1.36 o 
   1 -11   4        3.36        3.01      1.32 o 
   2 -11   4        7.49        3.84      1.45 o 
   3 -11   4        0.82       -1.93      1.28 o 
   4 -11   4       10.95        9.95      1.73 o 
   5 -11   4        0.01        0.09      1.53 o 
   6 -11   4        0.13       -2.44      1.63 o 
   7 -11   4        0.07        0.21      1.90 o 
  -3 -10   4        3.26        4.74      1.64 o 
  -2 -10   4        2.68        0.98      1.37 o 
  -1 -10   4       13.10       20.31      1.64 o 
   0 -10   4        0.91        0.75      1.13 o 
   1 -10   4        5.24        5.86      1.23 o 
   2 -10   4       15.24       15.47      1.56 o 
   3 -10   4      142.52      123.84      3.49 o 
   4 -10   4       40.96       42.75      2.46 o 
   5 -10   4       26.31       30.12      2.20 o 
   6 -10   4        1.38        1.82      1.93 o 
   7 -10   4        2.25        0.46      1.82 o 
  -4  -9   4        1.80        2.17      1.64 o 
  -3  -9   4        3.94        4.36      1.54 o 
  -2  -9   4       16.97       15.81      1.58 o 
  -1  -9   4        0.71       -0.70      1.10 o 
   0  -9   4        3.03        1.92      1.06 o 
   1  -9   4        3.46        2.08      1.02 o 
   2  -9   4       45.11       46.72      2.16 o 
   3  -9   4      112.16       99.92      2.55 o 
   4  -9   4      100.47       99.70      3.13 o 
   5  -9   4       77.25       72.21      2.51 o 
   6  -9   4        7.58        9.86      1.50 o 
   7  -9   4        3.10        2.59      1.48 o 
   8  -9   4       18.21       15.58      2.65 o 
  -5  -8   4        2.88        2.31      1.75 o 
  -4  -8   4       12.72       13.89      1.79 o 
  -3  -8   4        0.78       -0.83      1.36 o 
  -2  -8   4      229.27      228.66      4.49 o 
  -1  -8   4       21.20       21.41      2.76 o 
   0  -8   4      129.44      116.81      2.47 o 
   1  -8   4        1.33        0.78      0.65 o 
   2  -8   4       46.44       42.24      1.50 o 
   3  -8   4        4.85        4.26      0.72 o 
   4  -8   4      266.87      258.55      5.03 o 
   5  -8   4       17.25       19.12      1.51 o 
   6  -8   4        5.52        5.15      1.32 o 
   7  -8   4       28.03       28.62      2.09 o 
   8  -8   4      137.61      152.84      4.25 o 
  -5  -7   4        1.50        3.24      1.70 o 
  -4  -7   4       67.75       73.16      3.44 o 
  -3  -7   4       10.69       17.73      1.64 o 
  -2  -7   4      384.70      371.99      5.42 o 
  -1  -7   4        6.97        8.14      0.73 o 
   0  -7   4      175.64      161.42      2.29 o 
   1  -7   4      165.72      167.09      2.33 o 
   2  -7   4       40.61       38.11      1.11 o 
   3  -7   4       16.55       19.17      0.92 o 
   4  -7   4        3.67        0.40      0.61 o 
   5  -7   4       27.85       29.06      1.41 o 
   6  -7   4        0.37       -0.58      1.17 o 
   7  -7   4       92.68      104.73      3.33 o 
   8  -7   4      124.42      145.46      4.47 o 
  -6  -6   4        0.30        0.02      1.80 o 
  -5  -6   4       10.65       13.83      1.97 o 
  -4  -6   4       23.34       22.43      1.74 o 
  -3  -6   4       30.09       31.84      1.47 o 
  -2  -6   4        0.08       -0.44      0.66 o 
  -1  -6   4       15.04       14.96      0.74 o 
   0  -6   4       38.76       46.95      0.94 o 
   1  -6   4       36.79       37.58      0.92 o 
   2  -6   4        6.44        6.08      0.58 o 
   3  -6   4        2.61        1.49      0.57 o 
   4  -6   4        0.08       -0.50      0.44 o 
   5  -6   4       70.51       74.08      1.90 o 
   6  -6   4        1.12       -1.47      0.98 o 
   7  -6   4       23.94       26.24      2.04 o 
   8  -6   4       12.04       10.58      1.85 o 
   9  -6   4        1.03        3.70      2.69 o 
  -7  -5   4        2.87        3.96      2.09 o 
  -6  -5   4        0.65        1.45      1.73 o 
  -5  -5   4       43.98       45.86      2.00 o 
  -4  -5   4        1.27       -1.15      0.95 o 
  -3  -5   4       12.98       12.25      0.89 o 
  -2  -5   4        1.49        0.18      0.52 o 
  -1  -5   4      213.50      256.72      2.73 o 
   0  -5   4      465.65      517.38      4.96 o 
   1  -5   4      242.23      263.55      2.77 o 
   2  -5   4       30.69       28.30      1.08 o 
   3  -5   4      647.98      676.68      7.17 o 
   4  -5   4       26.99       36.93      1.30 o 
   5  -5   4       13.63       14.08      1.06 o 
   6  -5   4       31.58       30.83      1.48 o 
   7  -5   4        0.08       -1.41      1.01 o 
   8  -5   4        6.54        4.24      1.94 o 
   9  -5   4        7.97        7.37      3.93 o 
  -7  -4   4        0.13       -1.18      1.82 o 
  -6  -4   4        0.43       -0.21      1.25 o 
  -5  -4   4        2.46        2.26      1.13 o 
  -4  -4   4      260.67      269.65      4.44 o 
  -3  -4   4       26.38       28.69      1.17 o 
  -2  -4   4        0.35       -0.22      0.40 o 
  -1  -4   4      684.30      691.81      6.90 o 
   0  -4   4     4290.81     4429.25     41.53 o 
   1  -4   4      375.42      375.53      3.69 o 
   2  -4   4       18.22       17.10      0.62 o 
   3  -4   4      251.77      272.26      3.29 o 
   4  -4   4        7.61        8.77      0.82 o 
   5  -4   4      226.78      228.28      3.23 o 
   6  -4   4        2.07        1.33      0.96 o 
   7  -4   4        0.00       -1.50      1.00 o 
   8  -4   4       10.99       11.09      1.93 o 
   9  -4   4        6.42       11.54      3.06 o 
  -7  -3   4        0.00       -2.12      1.41 o 
  -6  -3   4        7.47        7.30      1.98 o 
  -5  -3   4      249.41      237.96      5.26 o 
  -4  -3   4        2.67        2.84      0.68 o 
  -3  -3   4        0.14       -0.64      0.48 o 
  -2  -3   4        6.14        5.16      0.54 o 
  -1  -3   4      110.08      103.74      1.43 o 
   0  -3   4     3247.54     3430.53     28.26 o 
   1  -3   4      308.14      283.11      2.56 o 
   2  -3   4        1.09        0.37      0.43 o 
   3  -3   4        2.92        4.05      0.56 o 
   4  -3   4      772.72      764.13      8.79 o 
   5  -3   4       50.44       55.74      1.70 o 
   6  -3   4       27.80       31.92      1.45 o 
   7  -3   4        5.13        4.09      1.31 o 
   8  -3   4        0.02       -0.41      1.61 o 
   9  -3   4       18.64       21.08      2.75 o 
  -8  -2   4        1.80       -0.70      1.79 o 
  -7  -2   4        7.81        6.87      1.69 o 
  -6  -2   4       14.46       14.22      1.64 o 
  -5  -2   4       24.01       25.18      1.25 o 
  -4  -2   4       22.37       27.71      1.11 o 
  -3  -2   4       54.52       54.59      1.30 o 
  -2  -2   4       43.25       47.13      1.04 o 
  -1  -2   4      105.21      116.42      1.33 o 
   0  -2   4     5382.20     5501.76     47.45 o 
   1  -2   4      760.15      822.64      7.77 o 
   2  -2   4        4.70        6.24      0.45 o 
   3  -2   4      332.55      359.67      4.09 o 
   4  -2   4        0.14        2.00      0.64 o 
   5  -2   4      435.53      451.18      5.72 o 
   6  -2   4        2.80        1.57      1.11 o 
   7  -2   4        0.83       -0.64      1.39 o 
   8  -2   4        9.08        5.23      1.85 o 
  -8  -1   4        2.47       -0.30      1.72 o 
  -7  -1   4       11.02       11.69      1.79 o 
  -6  -1   4        5.22        5.60      1.23 o 
  -5  -1   4        1.20        0.34      0.80 o 
  -4  -1   4      243.95      223.02      3.23 o 
  -3  -1   4       83.85       73.94      1.29 o 
  -2  -1   4        8.80        9.80      0.53 o 
  -1  -1   4       95.82       94.78      1.28 o 
   0  -1   4     5072.09     5228.18     61.48 o 
   1  -1   4     1410.71     1651.52     14.32 o 
   2  -1   4       67.34       73.36      1.02 o 
   3  -1   4      127.02      131.62      1.90 o 
   4  -1   4      131.62      121.98      1.98 o 
   5  -1   4      147.63      163.89      2.55 o 
   6  -1   4        9.40        6.00      1.09 o 
   7  -1   4        0.23       -2.05      1.37 o 
   8  -1   4       15.04       10.62      1.79 o 
  -8   0   4        2.42       -1.78      1.81 o 
  -7   0   4        4.86        4.17      1.58 o 
  -6   0   4        5.80        5.33      1.07 o 
  -5   0   4        1.13        1.81      0.86 o 
  -4   0   4      508.06      507.36      5.74 o 
  -3   0   4       12.50       15.39      0.83 o 
  -2   0   4        0.56       -0.21      0.41 o 
  -1   0   4       53.30       53.51      1.10 o 
   0   0   4       82.02      108.31      1.12 o 
   1   0   4      276.02      285.62      2.63 o 
   2   0   4      292.92      295.40      3.37 o 
   3   0   4        0.08        0.18      0.37 o 
   4   0   4      159.12      151.19      2.17 o 
   5   0   4       17.15       17.24      1.07 o 
   6   0   4       20.59       17.98      1.41 o 
   7   0   4        7.17        6.72      1.35 o 
   8   0   4       31.33       29.85      2.51 o 
  -9   1   4        0.10       -4.64      6.97 o 
  -8   1   4        2.59        1.07      1.70 o 
  -7   1   4        2.53        4.01      1.14 o 
  -6   1   4        1.47        1.22      0.95 o 
  -5   1   4        6.54        3.62      0.94 o 
  -4   1   4     8570.26     8441.52     83.30 o 
  -3   1   4       68.26       73.19      1.31 o 
  -2   1   4      179.43      162.56      1.80 o 
  -1   1   4        1.32        3.20      0.36 o 
   0   1   4     3499.00     3660.35     33.85 o 
   1   1   4        1.74        2.06      0.27 o 
   2   1   4       84.69       91.70      1.27 o 
   3   1   4       10.43       12.38      0.59 o 
   4   1   4        2.57        4.17      0.66 o 
   5   1   4       26.75       33.21      1.47 o 
   6   1   4       67.18       73.18      2.20 o 
   7   1   4        0.01       -0.24      1.44 o 
   8   1   4       23.78       25.02      2.70 o 
  -9   2   4        0.87       -1.38      2.47 o 
  -8   2   4        2.35        3.20      2.00 o 
  -7   2   4        2.87        3.13      1.15 o 
  -6   2   4       42.13       44.94      1.65 o 
  -5   2   4       91.74       90.58      2.73 o 
  -4   2   4     4453.51     4426.33     40.93 o 
  -3   2   4      161.75      153.94      1.97 o 
  -2   2   4      215.54      219.18      2.72 o 
  -1   2   4      242.35      251.04      4.41 o 
   0   2   4     1842.01     1801.70     71.86 o 
   1   2   4      275.46      299.66      3.89 o 
   2   2   4       74.96       82.39      1.29 o 
   3   2   4        0.01        0.75      0.47 o 
   4   2   4       49.99       47.51      1.33 o 
   5   2   4      603.18      620.93      8.52 o 
   6   2   4       73.51       69.93      3.12 o 
   7   2   4        1.02        2.76      1.60 o 
  -9   3   4        3.40        3.10      2.71 o 
  -8   3   4       10.84       16.86      1.87 o 
  -7   3   4        0.01       -1.60      1.07 o 
  -6   3   4        9.48        9.03      1.13 o 
  -5   3   4        8.69        9.22      0.86 o 
  -4   3   4       23.02       28.34      1.33 o 
  -3   3   4       21.57       24.47      0.81 o 
  -2   3   4        0.72        1.39      0.39 o 
  -1   3   4      180.65      184.07      3.11 o 
   0   3   4       57.89       66.33      2.50 o 
   1   3   4      119.54      129.35      2.61 o 
   2   3   4       96.78      100.73      1.64 o 
   3   3   4       11.36       11.40      0.70 o 
   4   3   4       14.49       12.46      1.11 o 
   5   3   4        1.62       -0.06      1.55 o 
   6   3   4       24.86       27.94      2.83 o 
   7   3   4        1.24        0.20      1.57 o 
  -9   4   4        1.20       -0.95      2.56 o 
  -8   4   4        2.01       -0.65      1.42 o 
  -7   4   4        0.15       -1.79      1.20 o 
  -6   4   4        0.70       -0.05      0.86 o 
  -5   4   4        0.04       -0.36      0.61 o 
  -4   4   4       82.18       83.59      1.64 o 
  -3   4   4       18.94       15.47      0.61 o 
  -2   4   4      284.94      286.91      3.70 o 
  -1   4   4        0.02       -0.61      0.48 o 
   0   4   4       92.34      124.77      5.94 o 
   1   4   4      900.45     1003.57     16.12 o 
   2   4   4       56.46       58.50      1.38 o 
   3   4   4       43.24       39.14      1.25 o 
   4   4   4       15.23       16.86      1.93 o 
   5   4   4       11.69       10.76      1.56 o 
   6   4   4       10.75       12.49      2.54 o 
  -9   5   4        0.12       -0.94      1.58 o 
  -8   5   4        0.19       -1.33      1.95 o 
  -7   5   4        0.70       -0.81      1.26 o 
  -6   5   4        0.17       -1.42      0.95 o 
  -5   5   4       12.77       12.19      0.90 o 
  -4   5   4       76.96       82.92      1.49 o 
  -3   5   4       46.71       42.85      1.00 o 
  -2   5   4      390.12      387.41      5.04 o 
  -1   5   4       27.10       28.78      1.40 o 
   0   5   4      127.10      144.19      7.02 o 
   1   5   4       20.61       27.02      1.46 o 
   2   5   4      193.81      178.58      3.15 o 
   3   5   4       29.41       31.68      3.01 o 
   4   5   4        6.93        6.27      1.53 o 
   5   5   4       38.84       43.14      3.38 o 
   6   5   4        2.01        1.75      1.48 o 
  -9   6   4        1.59       -1.59      1.59 o 
  -8   6   4        3.30        3.31      1.47 o 
  -7   6   4       10.63        6.75      1.33 o 
  -6   6   4        6.70        5.80      1.06 o 
  -5   6   4        0.27        0.07      0.80 o 
  -4   6   4      114.86      116.30      1.98 o 
  -3   6   4      164.56      168.88      3.13 o 
  -2   6   4       15.25       16.50      1.00 o 
  -1   6   4       34.71       31.87      3.32 o 
   0   6   4        2.67        5.94      2.48 o 
   1   6   4      176.89      185.66      8.80 o 
   2   6   4      261.44      265.82      5.14 o 
   3   6   4        2.04        2.05      1.19 o 
   4   6   4       23.46       26.12      1.72 o 
   5   6   4        6.81        8.88      1.47 o 
  -8   7   4       17.13       15.79      2.29 o 
  -7   7   4       32.06       23.64      1.75 o 
  -6   7   4        7.77        6.83      1.23 o 
  -5   7   4        8.04        5.95      1.18 o 
  -4   7   4      174.28      181.39      3.56 o 
  -3   7   4       45.60       52.27      1.69 o 
  -2   7   4       14.87       18.18      1.68 o 
  -1   7   4        8.65        7.35      1.97 o 
   0   7   4       82.14       65.76      5.80 o 
   1   7   4       22.99       13.06      3.32 o 
   2   7   4       33.09       34.61      5.45 o 
   3   7   4        0.12        0.22      1.24 o 
   4   7   4        0.20        0.70      1.14 o 
  -8   8   4        7.46        4.60      2.06 o 
  -7   8   4       32.60       35.56      2.29 o 
  -6   8   4        0.00       -2.06      1.37 o 
  -5   8   4        0.95       -0.52      1.15 o 
  -4   8   4       34.56       33.85      1.62 o 
  -3   8   4        0.02       -1.09      0.83 o 
  -2   8   4        5.10        5.02      1.19 o 
  -1   8   4       38.08       41.98      4.54 o 
   0   8   4      106.10      107.52      8.52 o 
   1   8   4       31.76       21.55      2.60 o 
   2   8   4       13.52       13.68      5.27 o 
   3   8   4       22.15       30.00      3.02 o 
   4   8   4        2.88        3.70      1.77 o 
  -8   9   4        6.18        6.20      2.27 o 
  -7   9   4        6.91        5.78      1.77 o 
  -6   9   4       28.96       34.05      3.30 o 
  -5   9   4        2.28        1.92      1.36 o 
  -4   9   4      118.35      134.75      3.13 o 
  -3   9   4        3.76        1.98      1.67 o 
  -2   9   4       33.14       29.95      4.26 o 
  -1   9   4        2.42        4.12      2.71 o 
   0   9   4        0.01       -0.99      1.88 o 
   1   9   4       11.11       10.84      3.25 o 
   2   9   4       13.60       17.88      4.54 o 
   3   9   4        0.07       -2.84      1.89 o 
  -7  10   4       33.33       34.00      2.48 o 
  -6  10   4       68.86       76.85      2.96 o 
  -5  10   4        0.58        1.43      1.44 o 
  -4  10   4      137.30      138.25      3.18 o 
  -3  10   4        5.55        4.35      1.25 o 
  -2  10   4        2.28        4.40      3.18 o 
  -1  10   4        6.11        4.26      2.95 o 
   0  10   4        0.77       -0.19      2.23 o 
   1  10   4        0.87        1.87      2.33 o 
  -6  11   4       12.35        8.82      1.83 o 
  -5  11   4        0.02       -1.83      1.36 o 
  -4  11   4        0.51       -1.70      2.05 o 
  -3  11   4       31.83       32.29      5.19 o 
  -2  11   4        0.14       -2.90      2.90 o 
  -1  11   4        0.23       -3.42      2.67 o 
   0  11   4        0.29       -2.61      2.35 o 
   3 -13   5        4.40        4.13      2.12 o 
   0 -12   5        0.74        0.72      2.28 o 
   1 -12   5       34.41       42.76      3.54 o 
   2 -12   5        0.10       -1.54      1.67 o 
   3 -12   5        3.44        3.27      1.84 o 
   4 -12   5        1.26       -0.56      1.64 o 
   5 -12   5        2.71        2.12      1.89 o 
   6 -12   5        1.17       -0.33      1.91 o 
  -2 -11   5        2.18        5.02      1.70 o 
  -1 -11   5        3.36        4.79      1.59 o 
   0 -11   5        6.94        6.47      1.51 o 
   1 -11   5        6.47        9.78      1.54 o 
   2 -11   5        1.76        2.78      1.50 o 
   3 -11   5        1.43        2.14      1.50 o 
   4 -11   5        0.10        1.75      1.56 o 
   5 -11   5        0.93       -0.73      1.59 o 
   6 -11   5        0.24        2.47      1.76 o 
   7 -11   5        0.41        0.00      1.94 o 
  -3 -10   5        2.55        2.42      1.66 o 
  -2 -10   5        1.12        1.08      1.45 o 
  -1 -10   5        6.62        6.93      1.44 o 
   0 -10   5        5.97       10.25      1.40 o 
   1 -10   5       38.98       36.55      1.88 o 
   2 -10   5        4.63        5.32      1.42 o 
   3 -10   5       24.26       27.91      2.00 o 
   4 -10   5      156.11      141.18      5.00 o 
   5 -10   5       61.19       67.92      3.02 o 
   6 -10   5        0.17       -1.66      1.87 o 
   7 -10   5        0.70       -0.95      1.74 o 
  -4  -9   5       12.14       14.45      1.99 o 
  -3  -9   5        0.97        0.80      1.47 o 
  -2  -9   5        0.34       -1.39      1.28 o 
  -1  -9   5       10.56        6.79      1.35 o 
   0  -9   5        9.71        9.87      1.27 o 
   1  -9   5        5.62        7.41      1.19 o 
   2  -9   5       21.36       21.50      1.65 o 
   3  -9   5        3.33        1.74      1.05 o 
   4  -9   5      245.25      219.80      4.34 o 
   5  -9   5       19.87       21.16      1.68 o 
   6  -9   5        0.20        0.92      1.26 o 
   7  -9   5        3.50        3.64      1.56 o 
   8  -9   5        3.36        2.31      1.81 o 
  -5  -8   5        6.52        5.19      1.90 o 
  -4  -8   5        2.56        1.41      1.59 o 
  -3  -8   5       32.79       31.84      2.09 o 
  -2  -8   5       28.98       29.09      1.89 o 
  -1  -8   5       44.69       39.70      1.86 o 
   0  -8   5      310.81      276.85      4.28 o 
   1  -8   5      150.62      141.96      3.37 o 
   2  -8   5        2.65        1.01      0.68 o 
   3  -8   5       80.53       65.61      2.83 o 
   4  -8   5      146.09      146.06      3.38 o 
   5  -8   5        6.31        6.13      1.23 o 
   6  -8   5       19.17       20.48      1.78 o 
   7  -8   5        0.03        0.68      1.43 o 
   8  -8   5        9.38       10.97      1.96 o 
  -5  -7   5       52.40       56.49      2.72 o 
  -4  -7   5       81.56       80.95      2.95 o 
  -3  -7   5      562.54      568.75      9.02 o 
  -2  -7   5       12.56       17.59      1.24 o 
  -1  -7   5       47.20       48.48      1.51 o 
   0  -7   5      184.28      180.27      2.31 o 
   1  -7   5       41.33       42.03      1.11 o 
   2  -7   5        5.49        5.51      0.65 o 
   3  -7   5        0.00       -0.46      0.49 o 
   4  -7   5        0.31       -0.71      0.77 o 
   5  -7   5       48.27       45.07      1.76 o 
   6  -7   5       15.17       14.27      1.61 o 
   7  -7   5        0.08        1.25      2.35 o 
   8  -7   5       24.77       27.66      3.17 o 
  -6  -6   5        2.77        1.88      1.83 o 
  -5  -6   5       63.34       65.24      3.09 o 
  -4  -6   5       15.67       18.65      1.49 o 
  -3  -6   5       73.16       66.17      2.15 o 
  -2  -6   5       10.64       10.54      0.77 o 
  -1  -6   5       24.88       28.33      0.83 o 
   0  -6   5      143.05      156.93      2.01 o 
   1  -6   5      896.20      876.62      8.60 o 
   2  -6   5        0.18       -0.29      0.45 o 
   3  -6   5        1.11        0.69      0.52 o 
   4  -6   5       77.82       82.70      1.87 o 
   5  -6   5        5.62        3.33      0.94 o 
   6  -6   5      137.34      145.50      4.62 o 
   7  -6   5       15.79       19.51      1.93 o 
   8  -6   5       14.38       15.40      2.42 o 
  -7  -5   5        3.79        5.44      2.12 o 
  -6  -5   5        0.09        1.25      1.71 o 
  -5  -5   5       28.29       28.34      1.76 o 
  -4  -5   5      120.50      123.04      2.82 o 
  -3  -5   5        0.45       -1.02      0.68 o 
  -2  -5   5       46.82       46.15      1.20 o 
  -1  -5   5       15.26       19.13      0.68 o 
   0  -5   5      782.38      860.60      8.55 o 
   1  -5   5      818.28      760.22      6.74 o 
   2  -5   5      162.09      169.42      2.77 o 
   3  -5   5        0.04       -0.15      0.49 o 
   4  -5   5        4.83        5.12      0.79 o 
   5  -5   5      113.59      114.34      2.37 o 
   6  -5   5        1.54       -1.47      0.98 o 
   7  -5   5        0.21       -1.20      1.12 o 
   8  -5   5        0.04       -0.64      2.11 o 
   9  -5   5       18.87       22.70      5.92 o 
  -7  -4   5        0.00       -2.64      1.76 o 
  -6  -4   5        1.08        0.07      1.34 o 
  -5  -4   5       39.47       44.69      1.97 o 
  -4  -4   5       57.14       51.43      1.74 o 
  -3  -4   5       14.29       10.81      0.86 o 
  -2  -4   5        1.84        2.90      0.50 o 
  -1  -4   5       85.88       97.59      1.38 o 
   0  -4   5      220.15      242.44      2.74 o 
   1  -4   5      755.64      772.28      7.17 o 
   2  -4   5     1228.74     1328.57     12.66 o 
   3  -4   5        6.15        7.41      0.71 o 
   4  -4   5        8.53        9.84      0.88 o 
   5  -4   5      247.97      263.30      3.62 o 
   6  -4   5        9.09       10.38      1.15 o 
   7  -4   5       14.13       13.34      1.58 o 
   8  -4   5        2.35        4.75      1.75 o 
  -7  -3   5        0.13       -2.59      1.80 o 
  -6  -3   5        3.12        1.02      1.61 o 
  -5  -3   5       38.79       39.25      1.76 o 
  -4  -3   5       40.48       34.33      1.47 o 
  -3  -3   5        0.44        0.05      0.55 o 
  -2  -3   5       56.98       55.54      1.29 o 
  -1  -3   5       80.33       87.77      1.42 o 
   0  -3   5      100.71       94.79      1.37 o 
   1  -3   5      554.13      610.49      5.97 o 
   2  -3   5       82.99       80.85      1.42 o 
   3  -3   5       30.22       30.69      1.04 o 
   4  -3   5        2.73        6.28      0.80 o 
   5  -3   5       17.17       17.81      1.13 o 
   6  -3   5       69.86       65.40      2.00 o 
   7  -3   5        1.17       -0.81      1.46 o 
   8  -3   5        6.88        9.78      1.95 o 
  -8  -2   5        6.50        5.43      2.01 o 
  -7  -2   5       15.75       15.62      3.12 o 
  -6  -2   5        0.53       -1.41      1.54 o 
  -5  -2   5       26.96       26.96      1.22 o 
  -4  -2   5       51.10       48.99      1.41 o 
  -3  -2   5      262.53      245.71      3.09 o 
  -2  -2   5       31.91       32.12      0.96 o 
  -1  -2   5        0.79        0.36      0.34 o 
   0  -2   5      496.29      530.54      5.20 o 
   1  -2   5       99.35      131.71      1.67 o 
   2  -2   5      164.99      176.02      2.27 o 
   3  -2   5        4.23        4.64      0.61 o 
   4  -2   5      275.46      296.65      3.97 o 
   5  -2   5        6.71        7.77      0.93 o 
   6  -2   5       31.40       30.32      1.66 o 
   7  -2   5       25.87       28.88      2.20 o 
   8  -2   5        0.08       -2.81      1.88 o 
  -8  -1   5       11.33        8.96      2.01 o 
  -7  -1   5       25.14       24.55      2.11 o 
  -6  -1   5       16.92       16.97      1.90 o 
  -5  -1   5        4.24        3.78      0.92 o 
  -4  -1   5        0.06       -0.81      0.54 o 
  -3  -1   5       16.29       19.25      0.91 o 
  -2  -1   5      129.56      125.67      1.58 o 
  -1  -1   5        9.09       10.82      0.51 o 
   0  -1   5      116.40      120.53      1.71 o 
   1  -1   5      578.74      676.52      6.11 o 
   2  -1   5     1391.95     1552.09     13.77 o 
   3  -1   5       25.74       30.73      0.90 o 
   4  -1   5      102.74      111.55      1.80 o 
   5  -1   5        6.56        7.22      1.00 o 
   6  -1   5       13.58       11.65      1.37 o 
   7  -1   5       38.29       29.07      1.93 o 
   8  -1   5        0.70        0.42      1.51 o 
  -8   0   5       36.83       33.84      2.51 o 
  -7   0   5        3.25        7.16      1.65 o 
  -6   0   5        9.54       10.70      1.17 o 
  -5   0   5       20.91       23.13      1.25 o 
  -4   0   5      411.53      392.50      4.68 o 
  -3   0   5      154.28      128.98      2.14 o 
  -2   0   5       56.87       46.16      1.12 o 
  -1   0   5       27.41       22.59      0.57 o 
   0   0   5       44.51       54.12      0.82 o 
   1   0   5      360.07      405.75      4.13 o 
   2   0   5      785.49      905.03      9.35 o 
   3   0   5       27.26       31.73      0.99 o 
   4   0   5        0.08       -0.48      0.62 o 
   5   0   5      158.46      149.73      2.73 o 
   6   0   5        2.71        0.56      1.17 o 
   7   0   5       25.01       29.34      1.91 o 
   8   0   5        0.45        0.13      1.93 o 
  -8   1   5       12.55        9.91      2.20 o 
  -7   1   5       38.54       39.87      1.78 o 
  -6   1   5        6.96       11.58      1.17 o 
  -5   1   5       32.38       35.98      1.45 o 
  -4   1   5      395.79      373.72      4.57 o 
  -3   1   5     2885.97     2841.16     27.88 o 
  -2   1   5       49.40       40.35      0.96 o 
  -1   1   5       75.08       76.07      1.16 o 
   0   1   5      177.73      166.19      1.71 o 
   1   1   5     1043.39     1074.40      9.55 o 
   2   1   5       23.63       25.53      0.72 o 
   3   1   5       78.97       87.02      1.42 o 
   4   1   5       61.33       57.91      1.47 o 
   5   1   5      204.00      214.28      3.81 o 
   6   1   5      163.95      169.11      3.96 o 
   7   1   5       25.20       26.32      2.21 o 
  -9   2   5        0.00        0.45      2.61 o 
  -8   2   5        2.00        1.27      2.04 o 
  -7   2   5       65.42       67.27      2.52 o 
  -6   2   5       50.22       60.45      2.09 o 
  -5   2   5        4.03        4.61      0.82 o 
  -4   2   5       50.93       59.39      1.49 o 
  -3   2   5     2049.19     2038.54     20.16 o 
  -2   2   5       28.85       30.29      1.17 o 
  -1   2   5      342.80      335.25      5.39 o 
   0   2   5       48.61       48.10      0.89 o 
   1   2   5      259.43      243.28      3.00 o 
   2   2   5      478.49      470.29      5.07 o 
   3   2   5       35.45       39.41      1.13 o 
   4   2   5       26.89       31.41      1.31 o 
   5   2   5       65.96       66.22      1.99 o 
   6   2   5      142.75      146.77      3.89 o 
   7   2   5        5.64        2.33      1.78 o 
  -9   3   5        0.12       -0.88      2.93 o 
  -8   3   5        0.11        1.28      1.51 o 
  -7   3   5        2.57        2.31      1.44 o 
  -6   3   5        0.44        1.04      0.97 o 
  -5   3   5        0.00       -0.12      0.72 o 
  -4   3   5       38.58       44.95      1.19 o 
  -3   3   5       87.84       96.48      1.54 o 
  -2   3   5      538.86      516.97      5.81 o 
  -1   3   5       15.14       16.99      0.93 o 
   0   3   5       52.60       48.44      2.25 o 
   1   3   5       66.29       65.78      1.28 o 
   2   3   5      778.45      784.31      9.76 o 
   3   3   5        5.01        3.70      0.61 o 
   4   3   5       17.36       19.41      1.90 o 
   5   3   5        0.88        0.52      1.18 o 
   6   3   5       15.49       15.12      2.06 o 
   7   3   5        1.35        0.17      1.76 o 
  -9   4   5        0.25       -2.02      2.01 o 
  -8   4   5        0.31       -0.19      1.46 o 
  -7   4   5       16.79       20.12      2.78 o 
  -6   4   5        1.27       -0.04      0.90 o 
  -5   4   5        1.10        1.64      0.72 o 
  -4   4   5       34.69       30.39      0.96 o 
  -3   4   5      219.99      217.98      2.75 o 
  -2   4   5      313.81      347.05      5.06 o 
  -1   4   5       21.20       28.08      1.22 o 
   0   4   5       96.51       98.83      2.56 o 
   1   4   5       19.10       18.41      0.99 o 
   2   4   5       72.63       61.95      1.45 o 
   3   4   5      270.80      269.39      4.56 o 
   4   4   5        8.33        5.91      1.18 o 
   5   4   5        5.57        5.92      1.32 o 
   6   4   5       18.22       21.64      2.08 o 
  -9   5   5        0.20       -1.92      1.73 o 
  -8   5   5        0.61       -1.35      1.50 o 
  -7   5   5        2.67        2.65      1.22 o 
  -6   5   5        3.17        2.81      1.09 o 
  -5   5   5        0.00        0.18      0.77 o 
  -4   5   5       27.39       25.04      0.92 o 
  -3   5   5      563.17      575.96      6.21 o 
  -2   5   5       37.91       35.93      1.74 o 
  -1   5   5       96.00      103.57      2.47 o 
   0   5   5        4.36        6.27      2.39 o 
   1   5   5       10.23        9.91      1.27 o 
   2   5   5       99.19      100.43      2.22 o 
   3   5   5       18.46       13.68      1.42 o 
   4   5   5        4.03        3.34      1.14 o 
   5   5   5        1.07        1.38      1.26 o 
   6   5   5        0.32        0.14      1.80 o 
  -8   6   5        5.72        2.98      1.45 o 
  -7   6   5        5.92        6.03      1.39 o 
  -6   6   5        2.51        1.09      1.09 o 
  -5   6   5        7.08        7.85      0.99 o 
  -4   6   5       19.55       18.45      1.01 o 
  -3   6   5      115.12      103.65      4.59 o 
  -2   6   5        6.53        8.32      0.72 o 
   0   6   5       14.20       14.18      3.18 o 
   1   6   5      145.03      130.39      7.44 o 
   2   6   5       27.68       25.11      2.34 o 
   3   6   5       74.48       72.52      2.51 o 
   4   6   5       40.84       47.21      2.95 o 
   5   6   5        2.29        2.79      1.50 o 
  -8   7   5        4.59        4.95      2.02 o 
  -7   7   5        0.05       -1.64      1.35 o 
  -6   7   5        4.93        4.03      1.37 o 
  -5   7   5       13.55       17.46      1.48 o 
  -4   7   5        1.73        1.63      1.00 o 
  -3   7   5       85.55       81.88      2.08 o 
  -2   7   5        4.31        4.07      1.87 o 
   0   7   5        8.01        7.96      3.23 o 
   1   7   5        0.22       -1.59      2.62 o 
   2   7   5       66.07       51.21      2.44 o 
   3   7   5       75.14       82.47      2.75 o 
   4   7   5        3.21        6.14      2.59 o 
  -8   8   5        2.53        1.03      2.04 o 
  -7   8   5        0.13       -2.07      1.49 o 
  -6   8   5       18.40       17.39      1.76 o 
  -5   8   5       10.67        8.53      1.42 o 
  -4   8   5        0.03       -1.43      0.95 o 
  -3   8   5       45.18       39.72      1.97 o 
  -2   8   5      323.03      323.38      8.92 o 
  -1   8   5      146.84      139.75      7.86 o 
   0   8   5        0.89        1.53      1.89 o 
   1   8   5       19.22       19.09      4.07 o 
   2   8   5        0.30       -2.43      3.14 o 
   3   8   5        0.89       -0.73      2.13 o 
  -7   9   5        2.08       -0.57      1.71 o 
  -6   9   5        0.78       -2.17      1.45 o 
  -5   9   5       60.62       59.37      2.48 o 
  -4   9   5        0.00       -1.65      1.10 o 
  -3   9   5       24.71       27.01      1.76 o 
  -2   9   5        1.79        4.07      2.81 o 
  -1   9   5       37.53       35.62      4.49 o 
   0   9   5       10.08        8.96      2.45 o 
   1   9   5        2.87        2.99      2.24 o 
   2   9   5       47.61       57.42      6.46 o 
  -7  10   5       63.59       74.28      4.16 o 
  -6  10   5        3.31        4.29      1.73 o 
  -5  10   5      133.96      139.26      4.53 o 
  -4  10   5        0.31       -0.72      1.31 o 
  -3  10   5        0.24       -1.64      2.90 o 
  -2  10   5       44.43       56.91      5.90 o 
  -1  10   5        0.13       -1.08      2.62 o 
   0  10   5        0.41       -0.97      2.27 o 
   1  10   5        0.06       -1.89      2.27 o 
  -5  11   5       24.56       23.32      1.91 o 
  -4  11   5        0.11       -3.14      2.09 o 
  -3  11   5        3.70       -1.45      3.14 o 
  -2  11   5        4.33        0.05      3.28 o 
  -1  11   5        0.41       -3.04      3.04 o 
   0 -12   6       48.00       64.11      2.91 o 
   1 -12   6        0.16        1.61      1.68 o 
   2 -12   6        9.17        7.91      2.00 o 
   3 -12   6        0.91        1.36      1.78 o 
   4 -12   6        0.02       -1.55      1.77 o 
   5 -12   6        0.40        0.33      1.88 o 
  -2 -11   6        7.58       11.21      1.92 o 
  -1 -11   6        1.72        2.54      1.58 o 
   0 -11   6       14.73       22.55      1.93 o 
   1 -11   6       10.40       10.31      1.63 o 
   2 -11   6        2.75        3.36      2.46 o 
   3 -11   6        0.79        0.90      1.55 o 
   4 -11   6        5.44        3.17      1.72 o 
   5 -11   6        0.67        1.82      1.68 o 
   6 -11   6        8.08        7.35      1.97 o 
  -3 -10   6        6.47        7.52      1.88 o 
  -2 -10   6        7.65        9.00      1.69 o 
  -1 -10   6        0.20        2.52      1.42 o 
   0 -10   6       10.13        8.25      1.43 o 
   1 -10   6       64.25       57.21      2.41 o 
   2 -10   6       23.42       26.06      1.98 o 
   3 -10   6        3.95        3.53      1.46 o 
   4 -10   6       10.88       10.77      1.75 o 
   5 -10   6        7.13        7.27      1.70 o 
   6 -10   6        0.21        1.99      1.63 o 
   7 -10   6        4.78        4.83      2.27 o 
  -4  -9   6        4.29        3.52      1.78 o 
  -3  -9   6        0.14       -0.55      1.48 o 
  -2  -9   6        2.70        1.74      1.80 o 
  -1  -9   6        4.74        3.42      1.33 o 
   0  -9   6       16.30       16.32      1.47 o 
   1  -9   6       95.60       76.47      2.49 o 
   2  -9   6       80.57       69.29      2.28 o 
   3  -9   6       80.40       65.05      2.71 o 
   4  -9   6       20.73       20.35      1.62 o 
   5  -9   6        1.54       -0.90      1.09 o 
   6  -9   6        5.99        6.45      1.45 o 
   7  -9   6       27.12       33.99      2.27 o 
   8  -9   6        0.06        0.12      1.77 o 
  -5  -8   6        2.30        0.09      1.85 o 
  -4  -8   6        3.29        3.62      1.66 o 
  -3  -8   6        2.50        1.77      1.49 o 
  -2  -8   6       23.41       19.40      1.76 o 
  -1  -8   6        0.09       -1.31      0.87 o 
   0  -8   6       98.17       93.82      2.24 o 
   1  -8   6       91.42       83.33      2.13 o 
   2  -8   6      827.56      806.82     10.20 o 
   3  -8   6       37.79       33.66      1.77 o 
   4  -8   6       10.08       10.25      1.44 o 
   5  -8   6       18.43       19.64      1.58 o 
   6  -8   6      141.76      140.42      3.64 o 
   7  -8   6       72.87       75.29      2.98 o 
   8  -8   6        0.16        0.88      1.66 o 
  -5  -7   6        0.65        0.10      1.71 o 
  -4  -7   6      100.65      103.11      3.31 o 
  -3  -7   6        0.27        2.08      1.45 o 
  -2  -7   6      218.59      208.44      3.70 o 
  -1  -7   6       57.39       54.71      1.40 o 
   0  -7   6       26.35       22.72      0.98 o 
   1  -7   6      116.12      123.69      2.03 o 
   2  -7   6       17.75       15.08      0.87 o 
   3  -7   6       35.44       32.89      1.33 o 
   4  -7   6        2.72        2.60      0.89 o 
   5  -7   6      138.30      135.36      2.96 o 
   6  -7   6      535.02      550.91     10.21 o 
   7  -7   6       91.89      102.08      5.61 o 
   8  -7   6        0.94        0.65      2.02 o 
  -6  -6   6       13.65       14.87      2.22 o 
  -5  -6   6        6.61        8.96      1.83 o 
  -4  -6   6      131.94      141.50      3.23 o 
  -3  -6   6        0.87        1.03      1.00 o 
  -2  -6   6       15.93       19.05      1.14 o 
  -1  -6   6       30.75       33.19      1.01 o 
   0  -6   6       84.06       88.77      1.55 o 
   1  -6   6       23.42       27.56      1.04 o 
   2  -6   6        0.02        0.12      0.48 o 
   3  -6   6      130.54      131.61      2.30 o 
   4  -6   6        0.34       -0.16      0.72 o 
   5  -6   6      217.71      217.64      3.52 o 
   6  -6   6       88.17       81.46      2.54 o 
   7  -6   6       40.82       39.81      2.29 o 
   8  -6   6        8.41        9.14      2.67 o 
  -6  -5   6        4.44        3.46      1.80 o 
  -5  -5   6        3.79        3.28      1.36 o 
  -4  -5   6        4.12        1.47      1.13 o 
  -3  -5   6       41.25       40.92      1.67 o 
  -2  -5   6       45.42       52.98      1.32 o 
  -1  -5   6       18.20       20.13      0.78 o 
   0  -5   6        0.20       -0.62      0.41 o 
   1  -5   6      109.98      135.45      2.02 o 
   2  -5   6       64.79       74.29      1.34 o 
   3  -5   6       19.55       18.37      0.82 o 
   4  -5   6        0.74       -0.03      0.72 o 
   5  -5   6        0.16       -1.26      0.84 o 
   6  -5   6        0.71       -1.46      0.97 o 
   7  -5   6       59.68       66.08      2.24 o 
   8  -5   6        0.53        0.08      2.60 o 
  -7  -4   6        1.50        0.70      1.99 o 
  -6  -4   6        7.82        6.26      1.53 o 
  -5  -4   6        7.18        5.47      1.46 o 
  -4  -4   6       23.84       27.12      1.48 o 
  -3  -4   6      124.96      120.00      2.02 o 
  -2  -4   6      730.58      724.80      8.36 o 
  -1  -4   6      574.85      576.63      5.87 o 
   0  -4   6        1.12        0.79      0.42 o 
   1  -4   6     1171.18     1265.32     12.10 o 
   2  -4   6       43.16       40.39      1.14 o 
   3  -4   6      192.59      202.30      2.99 o 
   4  -4   6       20.69       20.12      1.08 o 
   5  -4   6        1.32        0.55      0.92 o 
   6  -4   6       36.58       37.35      1.53 o 
   7  -4   6        1.22        2.58      1.40 o 
   8  -4   6       31.87       38.53      2.64 o 
  -7  -3   6       26.30       28.43      2.29 o 
  -6  -3   6        9.40        9.10      1.66 o 
  -5  -3   6        2.76        2.59      1.11 o 
  -4  -3   6       12.75       13.50      1.02 o 
  -3  -3   6      110.77      117.07      2.13 o 
  -2  -3   6     1858.54     1781.41     17.79 o 
  -1  -3   6        9.54        7.91      0.65 o 
   0  -3   6        2.81        2.04      0.43 o 
   1  -3   6       91.90      104.57      1.65 o 
   2  -3   6      735.30      790.84      8.93 o 
   3  -3   6      119.28      150.95      2.73 o 
   4  -3   6        5.47        6.49      0.79 o 
   5  -3   6       26.96       29.91      1.36 o 
   6  -3   6        0.29       -1.63      1.09 o 
   7  -3   6       37.28       37.52      2.35 o 
   8  -3   6       45.34       47.36      3.72 o 
  -8  -2   6        3.12        0.20      1.88 o 
  -7  -2   6       25.41       22.88      3.04 o 
  -6  -2   6        0.81        0.03      1.35 o 
  -5  -2   6        1.41       -0.50      0.82 o 
  -4  -2   6        3.84        4.18      0.80 o 
  -3  -2   6        0.07       -0.64      0.60 o 
  -2  -2   6       12.43       12.57      0.76 o 
  -1  -2   6      207.03      201.96      2.37 o 
   0  -2   6        5.29        7.40      0.51 o 
   1  -2   6       32.72       35.42      0.97 o 
   2  -2   6     1020.06     1053.74     10.74 o 
   3  -2   6      609.49      691.94      6.95 o 
   4  -2   6        9.31        9.46      0.79 o 
   5  -2   6        9.96        9.95      0.99 o 
   6  -2   6       13.64       10.37      1.41 o 
   7  -2   6       81.42       80.14      2.76 o 
   8  -2   6        5.75        6.95      1.70 o 
  -8  -1   6        1.71        0.76      1.81 o 
  -7  -1   6       16.05       18.19      1.97 o 
  -6  -1   6       39.58       35.42      2.13 o 
  -5  -1   6       10.34       10.87      1.11 o 
  -4  -1   6        2.61        0.01      0.62 o 
  -3  -1   6        7.24       16.99      3.18 o 
  -2  -1   6       19.56       19.65      0.78 o 
  -1  -1   6       88.35       96.52      2.28 o 
   0  -1   6       83.06       86.68      2.10 o 
   1  -1   6      881.91     1014.02      9.59 o 
   2  -1   6      636.72      676.21      6.68 o 
   3  -1   6     1102.52     1250.78     12.01 o 
   4  -1   6       25.38       25.11      1.06 o 
   5  -1   6        0.44        0.41      0.88 o 
   6  -1   6       29.03       28.96      1.87 o 
   7  -1   6       21.78       20.86      1.97 o 
   8  -1   6        0.62        0.16      1.56 o 
  -8   0   6        0.01       -1.80      1.86 o 
  -7   0   6        1.33        3.02      1.45 o 
  -6   0   6        2.07        3.10      1.07 o 
  -5   0   6        2.48        3.21      0.84 o 
  -4   0   6        9.06        7.01      1.05 o 
  -3   0   6       11.35        5.81      0.80 o 
  -2   0   6      323.90      298.67      3.46 o 
  -1   0   6      202.37      223.01      2.47 o 
   0   0   6       52.09       48.49      0.85 o 
   1   0   6       22.86       29.23      0.78 o 
   2   0   6       29.66       31.04      0.91 o 
   3   0   6       53.01       74.43      1.49 o 
   4   0   6        5.00        5.78      0.86 o 
   5   0   6       23.42       25.77      1.47 o 
   6   0   6       38.96       36.38      1.83 o 
   7   0   6        0.46       -0.54      1.30 o 
   8   0   6        2.79        1.65      1.94 o 
  -8   1   6        0.52        1.26      2.32 o 
  -7   1   6        0.08       -0.10      1.15 o 
  -6   1   6      329.57      317.47      5.16 o 
  -5   1   6       38.53       36.58      1.36 o 
  -4   1   6       18.91       17.03      0.98 o 
  -3   1   6        2.73        0.21      0.68 o 
  -2   1   6      163.56      157.87      2.08 o 
  -1   1   6       12.16       11.01      0.56 o 
   0   1   6      130.91      132.13      2.03 o 
   1   1   6       76.42       82.26      1.20 o 
   2   1   6      350.00      379.15      3.94 o 
   3   1   6       29.82       28.02      0.90 o 
   4   1   6      257.18      247.90      3.32 o 
   5   1   6        0.17        0.99      0.99 o 
   6   1   6      112.94      125.54      3.45 o 
   7   1   6        0.09        0.83      1.64 o 
  -8   2   6        7.48        7.84      2.12 o 
  -7   2   6        1.54        3.52      1.25 o 
  -6   2   6     1591.18     1545.61     21.61 o 
  -5   2   6       36.68       35.17      1.31 o 
  -4   2   6       62.97       60.30      1.42 o 
  -3   2   6      152.78      147.91      2.22 o 
  -2   2   6      261.92      250.08      2.91 o 
  -1   2   6      244.49      254.82      3.07 o 
   0   2   6        3.02        3.83      0.64 o 
   1   2   6        2.39        1.76      0.43 o 
   2   2   6      137.25      130.10      1.83 o 
   3   2   6      431.47      409.80      4.72 o 
   4   2   6       54.12       54.53      1.85 o 
   5   2   6        2.12        4.41      1.42 o 
   6   2   6       44.13       41.65      2.33 o 
   7   2   6       30.61       30.30      3.51 o 
  -9   3   6        0.36        1.72      2.66 o 
  -8   3   6        1.17        1.35      1.55 o 
  -7   3   6       16.10       19.64      2.21 o 
  -6   3   6      336.93      314.38      4.66 o 
  -5   3   6       12.40       14.20      1.08 o 
  -4   3   6       25.09       28.65      1.04 o 
  -3   3   6       50.53       46.25      1.16 o 
  -2   3   6     1395.43     1356.50     14.59 o 
  -1   3   6       48.22       49.17      1.06 o 
   0   3   6       58.36       62.77      1.16 o 
   1   3   6        1.51        0.73      0.55 o 
   2   3   6       41.14       37.09      1.44 o 
   3   3   6      447.92      477.58      5.83 o 
   4   3   6      135.70      121.21      3.38 o 
   5   3   6        3.14        0.66      1.43 o 
   6   3   6        3.47        1.88      1.59 o 
  -9   4   6        0.15       -0.80      2.09 o 
  -8   4   6        0.01       -2.15      1.47 o 
  -7   4   6        0.87        0.78      1.34 o 
  -6   4   6        3.52        4.79      1.12 o 
  -5   4   6        9.55        9.43      1.10 o 
  -4   4   6       32.56       33.87      1.06 o 
  -3   4   6        4.12        5.57      0.67 o 
  -2   4   6       17.27       17.02      0.86 o 
  -1   4   6       40.53       46.45      1.36 o 
   0   4   6      169.34      164.65      3.33 o 
   1   4   6        0.17        0.10      0.57 o 
   2   4   6       38.15       33.28      1.39 o 
   3   4   6       14.49       10.40      1.17 o 
   4   4   6       26.53       23.46      1.65 o 
   5   4   6        0.00       -1.28      1.32 o 
   6   4   6        4.22        2.59      1.64 o 
  -8   5   6        0.02       -1.52      1.88 o 
  -7   5   6        1.59        1.78      1.28 o 
  -6   5   6       21.51       21.03      1.51 o 
  -5   5   6        1.77        0.97      0.89 o 
  -4   5   6       83.30       75.21      1.78 o 
  -3   5   6        0.03       -0.82      0.56 o 
  -2   5   6      461.84      474.67      6.65 o 
  -1   5   6      967.12     1016.70     19.16 o 
   0   5   6       15.88       14.78      1.29 o 
   1   5   6       17.13       19.90      2.64 o 
   2   5   6       38.22       41.57      1.51 o 
   3   5   6       96.58       91.52      5.02 o 
   4   5   6        2.80        1.13      1.22 o 
   5   5   6        0.30       -1.97      1.32 o 
  -8   6   6        1.59       -0.41      1.58 o 
  -7   6   6        0.20       -1.20      1.22 o 
  -6   6   6       17.05       19.30      1.50 o 
  -5   6   6       42.87       39.66      1.62 o 
  -4   6   6       20.27       19.42      1.04 o 
  -3   6   6        0.18       -0.32      0.79 o 
  -2   6   6        9.73       10.37      1.03 o 
  -1   6   6      151.01      144.94      4.59 o 
   0   6   6      229.44      203.16      9.64 o 
   1   6   6        8.89        7.35      3.04 o 
   2   6   6       81.68       73.14      2.29 o 
   3   6   6        0.32       -0.95      1.11 o 
   4   6   6        2.77        2.81      1.30 o 
   5   6   6        5.00        6.66      1.65 o 
  -8   7   6        1.16       -1.39      2.12 o 
  -7   7   6        0.82       -1.64      1.49 o 
  -6   7   6       47.06       54.44      2.66 o 
  -5   7   6       28.06       32.22      1.80 o 
  -4   7   6       12.85       15.83      1.30 o 
  -3   7   6        0.29       -1.14      0.76 o 
  -2   7   6       27.25       28.93      1.87 o 
   0   7   6       45.95       39.55      4.63 o 
   1   7   6        3.90        1.08      3.00 o 
   2   7   6        6.08        6.44      2.06 o 
   3   7   6      105.54      102.13      3.09 o 
   4   7   6        0.00        0.82      1.27 o 
  -8   8   6        1.53       -1.82      1.79 o 
  -7   8   6        2.97        1.56      1.67 o 
  -6   8   6       21.93       21.52      2.33 o 
  -5   8   6        3.10        0.70      1.25 o 
  -4   8   6        0.02       -1.52      1.01 o 
  -3   8   6        2.08        1.10      1.17 o 
  -2   8   6      135.41      141.53      8.28 o 
  -1   8   6       17.26        8.99      3.23 o 
   0   8   6       73.19       71.18      6.51 o 
   1   8   6        0.07        3.56      3.46 o 
   2   8   6        1.12        2.76      3.51 o 
   3   8   6       14.10       19.85      2.32 o 
  -7   9   6        2.52        0.06      1.78 o 
  -6   9   6       34.97       39.33      2.31 o 
  -5   9   6        0.10       -1.87      1.24 o 
  -4   9   6        2.11       -1.05      1.34 o 
  -3   9   6        3.63        3.31      1.29 o 
  -2   9   6       14.82       15.77      3.74 o 
  -1   9   6       18.75       17.78      3.88 o 
   0   9   6       15.26       17.59      5.05 o 
   1   9   6       11.53       14.73      2.77 o 
   2   9   6        1.18       -1.03      3.88 o 
  -6  10   6       65.44       75.46      3.97 o 
  -5  10   6        0.05       -0.81      1.41 o 
  -4  10   6       14.36       14.29      2.85 o 
  -3  10   6        5.34        2.98      1.90 o 
  -2  10   6        3.64        1.17      3.18 o 
  -1  10   6       20.24       18.49      4.17 o 
   0  10   6        0.16        2.11      3.09 o 
   1  10   6        0.47        0.66      3.67 o 
  -5  11   6        0.76        2.09      1.46 o 
  -4  11   6        0.12       -0.38      2.15 o 
  -3  11   6        0.12       -0.37      3.42 o 
  -2  11   6        1.56       -1.03      3.28 o 
  -1  11   6        3.78        1.64      3.42 o 
   0 -12   7        3.72        3.59      1.85 o 
   1 -12   7        0.11       -2.09      1.63 o 
   2 -12   7        9.75       15.57      3.38 o 
   3 -12   7        6.31        7.05      2.05 o 
   4 -12   7        2.67        3.60      1.95 o 
   5 -12   7        1.90        4.22      3.46 o 
  -1 -11   7       20.21       25.10      2.14 o 
   0 -11   7        1.31        0.80      1.55 o 
   1 -11   7        3.44        1.77      1.49 o 
   2 -11   7        0.74       -0.37      1.87 o 
   3 -11   7       50.95       53.79      2.83 o 
   4 -11   7        1.19       -0.89      1.61 o 
   5 -11   7        1.10        0.98      1.69 o 
   6 -11   7        1.04        2.83      1.88 o 
  -3 -10   7        2.71        3.15      1.81 o 
  -2 -10   7        0.27       -0.58      1.48 o 
  -1 -10   7        4.50        0.26      1.42 o 
   0 -10   7        5.17        3.43      1.40 o 
   1 -10   7        3.11        4.07      1.36 o 
   2 -10   7        3.36        0.43      1.41 o 
   3 -10   7       38.16       44.10      2.56 o 
   4 -10   7        1.69       -0.72      1.38 o 
   5 -10   7        2.23        0.71      1.49 o 
   6 -10   7        0.08        0.83      1.45 o 
   7 -10   7        0.21       -1.12      1.57 o 
  -4  -9   7        0.11        0.75      2.44 o 
  -3  -9   7        4.31        5.86      1.89 o 
  -2  -9   7        0.39       -2.02      1.35 o 
  -1  -9   7        1.87        2.70      1.34 o 
   0  -9   7        0.00        0.21      1.17 o 
   1  -9   7       35.05       37.26      1.63 o 
   2  -9   7      357.21      307.61      5.43 o 
   3  -9   7      145.98      140.77      3.39 o 
   4  -9   7        1.14       -0.64      1.05 o 
   5  -9   7        0.07       -0.84      1.10 o 
   6  -9   7        4.27        6.85      1.50 o 
   7  -9   7       20.81       21.95      2.09 o 
  -4  -8   7        0.75        0.38      1.67 o 
  -3  -8   7        2.34       -0.29      1.50 o 
  -2  -8   7       21.98       15.00      1.71 o 
  -1  -8   7       50.01       44.88      1.78 o 
   0  -8   7        0.49       -0.86      1.02 o 
   1  -8   7       59.22       61.30      1.99 o 
   2  -8   7      342.58      303.00      5.30 o 
   3  -8   7       20.25       19.20      1.73 o 
   4  -8   7        3.42        1.97      1.10 o 
   5  -8   7       11.94       11.09      1.97 o 
   6  -8   7       14.69       16.45      2.23 o 
   7  -8   7        2.74        2.84      1.56 o 
   8  -8   7        1.54        0.95      2.21 o 
  -5  -7   7       52.22       52.07      2.82 o 
  -4  -7   7        9.39       12.20      1.90 o 
  -3  -7   7       76.72       74.43      2.40 o 
  -2  -7   7      169.41      168.68      3.32 o 
  -1  -7   7       49.55       45.14      1.52 o 
   0  -7   7       14.65       15.97      0.92 o 
   1  -7   7       67.69       68.78      1.78 o 
   2  -7   7      168.26      163.84      2.86 o 
   3  -7   7       14.71       15.02      1.14 o 
   4  -7   7       31.07       29.47      1.51 o 
   5  -7   7        0.53        3.91      1.19 o 
   6  -7   7       74.26       81.15      3.57 o 
   7  -7   7       89.67       94.71      3.27 o 
   8  -7   7       13.86       13.86      2.98 o 
  -6  -6   7        9.72       10.90      2.20 o 
  -5  -6   7      118.10      127.61      4.55 o 
  -4  -6   7        0.00        2.30      1.53 o 
  -3  -6   7        0.00        0.17      1.01 o 
  -2  -6   7       77.55       74.31      1.63 o 
  -1  -6   7      142.53      134.15      2.24 o 
   0  -6   7       45.79       45.05      1.30 o 
   1  -6   7        0.00        0.16      0.48 o 
   2  -6   7        5.55        6.43      0.72 o 
   3  -6   7       12.97       14.23      0.95 o 
   4  -6   7      218.23      229.13      3.55 o 
   5  -6   7        8.65        3.72      1.15 o 
   6  -6   7      140.46      152.64      3.37 o 
   7  -6   7       90.72      101.62      5.28 o 
   8  -6   7       17.02       15.38      3.03 o 
  -6  -5   7       33.72       36.57      2.61 o 
  -5  -5   7       31.38       34.56      2.22 o 
  -4  -5   7       12.84       12.42      1.49 o 
  -3  -5   7       12.49       12.07      1.12 o 
  -2  -5   7        3.25        2.50      0.53 o 
  -1  -5   7       73.46       77.46      1.44 o 
   0  -5   7       45.20       46.69      1.14 o 
   1  -5   7        1.83        2.13      0.49 o 
   2  -5   7      157.52      140.51      2.35 o 
   3  -5   7        4.31        0.72      0.67 o 
   4  -5   7      118.76      117.86      2.38 o 
   5  -5   7       14.09        9.87      1.17 o 
   6  -5   7        7.46        6.55      1.18 o 
   7  -5   7        1.98        2.31      1.42 o 
   8  -5   7        7.26        7.69      3.98 o 
  -7  -4   7       13.89       10.75      1.99 o 
  -6  -4   7       11.81        9.89      1.81 o 
  -5  -4   7        1.21        0.52      1.29 o 
  -4  -4   7        3.40        0.75      1.03 o 
  -3  -4   7        3.89        3.34      0.99 o 
  -2  -4   7      132.08      134.30      2.31 o 
  -1  -4   7        7.97       11.75      0.75 o 
   0  -4   7      262.91      267.99      3.10 o 
   1  -4   7        1.02        0.83      0.55 o 
   2  -4   7      160.83      180.64      2.73 o 
   3  -4   7      884.03      895.94     10.24 o 
   4  -4   7        0.84        1.17      0.72 o 
   5  -4   7        1.16       -0.07      0.85 o 
   6  -4   7        6.60        6.15      1.07 o 
   7  -4   7      106.16      120.54      3.65 o 
   8  -4   7       35.00       41.15      3.31 o 
  -7  -3   7       11.01       14.62      2.34 o 
  -6  -3   7        8.88       12.95      1.84 o 
  -5  -3   7        1.94        2.15      1.13 o 
  -4  -3   7        5.65        5.78      0.94 o 
  -3  -3   7       40.99       44.61      1.47 o 
  -2  -3   7       29.08       35.27      1.27 o 
  -1  -3   7       57.10       61.86      1.43 o 
   0  -3   7      569.76      620.14      7.16 o 
   1  -3   7       54.46       45.60      1.57 o 
   2  -3   7        0.20        2.83      0.61 o 
   3  -3   7      226.81      223.81      3.25 o 
   4  -3   7      111.39      110.78      1.92 o 
   5  -3   7       86.99       92.53      2.28 o 
   6  -3   7       18.22       18.81      1.59 o 
   7  -3   7       90.50      105.46      4.78 o 
   8  -3   7        6.49        5.22      1.96 o 
  -8  -2   7        0.78        3.32      2.02 o 
  -7  -2   7        0.15        0.46      1.63 o 
  -6  -2   7       47.91       48.48      2.42 o 
  -5  -2   7        8.11       12.61      1.08 o 
  -4  -2   7        6.69        5.46      0.71 o 
  -3  -2   7       11.73       11.10      0.90 o 
  -2  -2   7      198.01      182.05      2.70 o 
  -1  -2   7        9.33        9.55      0.75 o 
   0  -2   7        5.75        7.58      0.59 o 
   1  -2   7        4.29        4.66      0.57 o 
   2  -2   7      216.33      269.89      3.31 o 
   3  -2   7      118.64      120.92      1.88 o 
   4  -2   7       55.45       56.82      1.47 o 
   5  -2   7       66.94       68.61      2.00 o 
   6  -2   7        0.02       -1.37      1.09 o 
   7  -2   7        4.29        3.35      2.02 o 
   8  -2   7        0.02       -0.55      1.56 o 
  -8  -1   7        1.66       -0.32      2.01 o 
  -7  -1   7        1.06       -1.89      1.51 o 
  -6  -1   7        1.01        1.14      1.23 o 
  -5  -1   7       33.26       40.55      1.40 o 
  -4  -1   7        0.05       -0.91      0.60 o 
  -3  -1   7        0.32       -1.15      0.76 o 
  -2  -1   7       18.13       17.14      0.87 o 
  -1  -1   7       22.01       20.47      0.77 o 
   0  -1   7      136.43      143.19      1.98 o 
   1  -1   7       16.14       20.78      0.76 o 
   2  -1   7      501.86      572.64      7.57 o 
   3  -1   7        3.41        4.23      0.65 o 
   4  -1   7       75.96       83.83      1.98 o 
   5  -1   7       26.70       28.36      1.41 o 
   6  -1   7        0.00        0.17      1.19 o 
   7  -1   7        0.24       -1.51      1.28 o 
   8  -1   7        9.96       13.69      2.73 o 
  -8   0   7        4.21       -0.07      2.44 o 
  -7   0   7        1.87        0.56      1.39 o 
  -6   0   7        5.75        5.75      1.21 o 
  -5   0   7       27.79       29.60      1.31 o 
  -4   0   7        2.83        1.90      0.73 o 
  -3   0   7        0.37       -1.08      0.72 o 
  -2   0   7        0.03       -0.67      0.45 o 
  -1   0   7     1399.39     1382.74     12.94 o 
   0   0   7     1797.05     2069.03     19.06 o 
   1   0   7       30.06       30.72      0.91 o 
   2   0   7       21.08       24.85      0.87 o 
   3   0   7      107.16      109.23      2.06 o 
   4   0   7        9.05        8.87      0.84 o 
   5   0   7       93.00       91.09      2.42 o 
   6   0   7        0.36       -0.01      1.13 o 
   7   0   7        4.38        4.08      1.74 o 
  -8   1   7        0.48        0.11      2.36 o 
  -7   1   7        0.96        0.00      1.24 o 
  -6   1   7      133.50      137.67      2.73 o 
  -5   1   7      132.25      127.90      2.85 o 
  -4   1   7        4.16        1.00      0.75 o 
  -3   1   7       27.44       25.76      0.98 o 
  -2   1   7       20.88       17.65      0.69 o 
  -1   1   7     1682.82     1667.15     16.52 o 
   0   1   7       35.67       36.98      0.92 o 
   1   1   7       56.21       57.56      1.07 o 
   2   1   7       13.84       13.15      0.73 o 
   3   1   7      246.73      234.79      2.84 o 
   4   1   7       99.59       99.55      2.38 o 
   5   1   7       31.29       35.15      1.68 o 
   6   1   7        6.51        9.27      2.38 o 
   7   1   7        0.06        0.63      1.88 o 
  -8   2   7        8.13       10.51      2.26 o 
  -7   2   7        4.71        3.96      1.54 o 
  -6   2   7      108.62      133.33      3.20 o 
  -5   2   7      854.71      775.57      9.69 o 
  -4   2   7        0.01       -0.65      0.48 o 
  -3   2   7        7.34        5.66      0.70 o 
  -2   2   7       42.92       41.94      1.06 o 
  -1   2   7       62.26       60.07      1.35 o 
   0   2   7      123.64      124.44      1.89 o 
   1   2   7      232.21      229.44      3.02 o 
   2   2   7       32.49       31.08      0.97 o 
   3   2   7      337.85      308.30      4.15 o 
   4   2   7      384.87      368.65      5.49 o 
   5   2   7       55.86       58.89      2.44 o 
   6   2   7        6.38        8.20      1.68 o 
   7   2   7        0.28       -2.81      2.51 o 
  -8   3   7        8.11        9.87      1.90 o 
  -7   3   7        5.63        5.43      1.39 o 
  -6   3   7        2.20        3.60      1.17 o 
  -5   3   7      214.89      197.50      4.17 o 
  -4   3   7       55.78       49.15      1.56 o 
  -3   3   7       20.46       21.20      0.88 o 
  -2   3   7        0.23        0.76      0.55 o 
  -1   3   7        4.78        6.43      0.72 o 
   0   3   7     1272.20     1293.10     17.01 o 
   1   3   7       66.42       56.91      1.44 o 
   2   3   7        3.47        4.97      0.95 o 
   3   3   7        1.03       -2.51      1.67 o 
   4   3   7      515.17      508.80      8.10 o 
   5   3   7       36.62       35.37      2.09 o 
   6   3   7        6.39        6.33      1.76 o 
  -8   4   7        0.56        0.95      1.69 o 
  -7   4   7        1.79        1.61      1.31 o 
  -6   4   7        0.58        0.43      1.07 o 
  -5   4   7        4.01        4.45      1.04 o 
  -4   4   7       68.54       66.07      1.56 o 
  -3   4   7       12.14       11.92      0.81 o 
  -2   4   7       18.02       20.39      0.86 o 
  -1   4   7      108.73      108.79      2.06 o 
   0   4   7       64.41       61.10      1.39 o 
   1   4   7       45.15       42.38      1.47 o 
   2   4   7       15.63       13.38      1.11 o 
   3   4   7       13.75       10.13      1.26 o 
   4   4   7       75.65       78.95      2.60 o 
   5   4   7        3.90        5.00      1.51 o 
   6   4   7        1.13        1.36      1.67 o 
  -8   5   7        0.45       -2.34      1.56 o 
  -7   5   7        0.69        0.17      1.24 o 
  -6   5   7        6.87        7.73      1.26 o 
  -5   5   7      115.14      110.35      2.60 o 
  -4   5   7       25.52       28.66      1.35 o 
  -3   5   7       64.72       59.15      1.41 o 
  -2   5   7        1.09        1.82      0.81 o 
  -1   5   7       37.39       36.84      1.81 o 
   0   5   7       95.76       82.65      2.88 o 
   1   5   7      163.14      161.33      5.94 o 
   2   5   7       21.92       21.68      2.50 o 
   3   5   7       14.22       13.45      1.30 o 
   4   5   7        0.27        1.32      1.24 o 
   5   5   7        5.31        7.97      1.67 o 
  -8   6   7        0.20       -0.28      1.66 o 
  -7   6   7        0.57       -1.27      1.43 o 
  -6   6   7       13.17       16.35      1.69 o 
  -5   6   7      116.56      117.62      3.11 o 
  -4   6   7       10.68        8.14      1.16 o 
  -3   6   7       22.63       22.36      1.11 o 
  -2   6   7        0.21       -0.57      0.75 o 
  -1   6   7       86.09       91.87      3.46 o 
   0   6   7       67.93       60.93      5.43 o 
   1   6   7       68.96       59.84      2.61 o 
   2   6   7       12.35       12.92      1.31 o 
   3   6   7        0.02       -0.73      1.18 o 
   4   6   7        3.42        3.23      1.33 o 
  -8   7   7        0.25       -1.70      1.73 o 
  -7   7   7        0.00       -2.06      1.45 o 
  -6   7   7        4.17        2.98      1.47 o 
  -5   7   7        0.00        0.17      1.14 o 
  -4   7   7        2.17        2.35      1.07 o 
  -3   7   7        1.54        0.24      1.31 o 
  -2   7   7        0.48        0.22      0.91 o 
   0   7   7       58.37       45.30      4.82 o 
   1   7   7      132.99      139.42      8.56 o 
   2   7   7       22.63       21.01      4.35 o 
   3   7   7        2.32        3.82      1.79 o 
   4   7   7       11.40       10.67      1.96 o 
  -7   8   7        2.77        1.93      1.71 o 
  -6   8   7        0.42        0.52      1.48 o 
  -5   8   7        0.01       -0.78      1.23 o 
  -4   8   7       13.72       12.57      1.46 o 
  -3   8   7      110.83      116.88      5.06 o 
  -2   8   7        5.68        3.98      3.00 o 
   0   8   7       29.87       21.39      4.31 o 
   1   8   7       25.90       18.35      4.59 o 
   2   8   7        2.80        0.89      3.51 o 
   3   8   7        0.37        0.31      1.78 o 
  -7   9   7        9.39        6.62      2.00 o 
  -6   9   7        1.14       -2.21      1.47 o 
  -5   9   7        0.32       -1.98      1.32 o 
  -4   9   7       37.50       36.25      1.83 o 
  -3   9   7       60.33       59.00      2.39 o 
  -2   9   7       11.75       11.42      3.79 o 
  -1   9   7       13.25       13.90      3.70 o 
   0   9   7       11.44       31.59      4.59 o 
   1   9   7        0.11        2.13      3.65 o 
  -6  10   7        0.06       -2.43      1.62 o 
  -5  10   7        6.15        4.67      1.55 o 
  -4  10   7        8.45        8.50      3.30 o 
  -3  10   7        5.40        4.91      3.70 o 
  -2  10   7        0.68       -1.12      3.04 o 
  -1  10   7        2.56        1.97      3.23 o 
   0  10   7       18.48       26.26      4.68 o 
   0 -12   8        0.41        0.63      1.87 o 
   1 -12   8        0.00       -1.96      2.26 o 
   2 -12   8        4.33        2.91      2.03 o 
   3 -12   8       11.32       11.65      2.19 o 
   4 -12   8       14.14       15.06      2.42 o 
   5 -12   8        0.02       -0.88      1.89 o 
  -1 -11   8        0.60        2.14      1.72 o 
   0 -11   8        3.47        3.24      1.61 o 
   1 -11   8        0.05       -1.31      1.46 o 
   2 -11   8        4.71        5.19      2.25 o 
   3 -11   8        0.62        2.46      1.70 o 
   4 -11   8        2.65        4.76      1.83 o 
   5 -11   8        0.00        0.58      1.77 o 
   6 -11   8        0.03       -2.69      1.79 o 
  -3 -10   8        1.03        1.24      1.76 o 
  -2 -10   8        0.00        0.54      1.62 o 
  -1 -10   8        0.79        2.06      1.51 o 
   0 -10   8        8.12        7.73      1.54 o 
   1 -10   8        6.15        4.39      1.47 o 
   2 -10   8        0.63       -0.32      1.48 o 
   3 -10   8        0.07        0.53      1.48 o 
   4 -10   8        9.36        5.81      1.42 o 
   5 -10   8        1.23        1.09      1.27 o 
   6 -10   8        0.15       -0.15      1.39 o 
   7 -10   8        2.24       -0.39      1.63 o 
  -4  -9   8        0.05       -2.64      1.76 o 
  -3  -9   8        0.06        1.00      1.63 o 
  -2  -9   8        2.77        3.63      1.55 o 
  -1  -9   8       72.75       73.79      2.71 o 
   0  -9   8       44.62       43.22      2.12 o 
   1  -9   8        1.21        1.28      1.05 o 
   2  -9   8       50.65       54.65      2.33 o 
   3  -9   8       34.27       26.29      1.83 o 
   4  -9   8       13.00       11.93      1.51 o 
   5  -9   8        0.00       -0.43      1.18 o 
   6  -9   8        0.05       -1.03      1.29 o 
   7  -9   8        0.05       -1.33      1.49 o 
  -4  -8   8        3.16        2.04      1.77 o 
  -3  -8   8        2.00        1.26      1.58 o 
  -2  -8   8       24.40       21.06      1.86 o 
  -1  -8   8       84.53       71.92      2.24 o 
   0  -8   8        4.92        9.05      1.15 o 
   1  -8   8       81.38       74.31      2.19 o 
   2  -8   8       25.20       23.04      1.62 o 
   3  -8   8        9.35       10.65      1.35 o 
   4  -8   8        1.76        1.74      1.17 o 
   5  -8   8       76.74       70.65      2.85 o 
   6  -8   8        0.41        0.66      1.31 o 
   7  -8   8        4.67        3.73      1.62 o 
   8  -8   8        4.00        5.64      2.65 o 
  -5  -7   8        0.00        1.31      1.88 o 
  -4  -7   8       40.40       36.90      2.40 o 
  -3  -7   8        5.99        6.17      1.36 o 
  -2  -7   8      111.74      107.37      2.65 o 
  -1  -7   8        5.45        6.29      1.26 o 
   0  -7   8      394.28      388.37      5.75 o 
   1  -7   8        8.27        8.48      1.37 o 
   2  -7   8        4.50        3.94      0.93 o 
   3  -7   8       29.04       26.65      1.44 o 
   4  -7   8      699.59      662.33      8.97 o 
   5  -7   8      210.31      203.11      3.88 o 
   6  -7   8        0.31        1.36      1.34 o 
   7  -7   8        4.00        5.44      1.57 o 
   8  -7   8        1.75       -1.38      2.36 o 
  -6  -6   8       36.31       45.08      2.94 o 
  -5  -6   8       13.08       16.74      2.13 o 
  -4  -6   8      125.49      139.49      3.33 o 
  -3  -6   8       20.16       22.85      1.56 o 
  -2  -6   8        1.06        0.85      0.83 o 
  -1  -6   8       45.57       44.57      1.40 o 
   0  -6   8        7.05        7.44      0.71 o 
   1  -6   8       27.68       25.49      0.96 o 
   2  -6   8       17.74       15.93      1.02 o 
   3  -6   8      356.39      345.99      4.71 o 
   4  -6   8      697.05      652.62      8.04 o 
   5  -6   8      272.56      270.42      4.20 o 
   6  -6   8        0.29        2.51      1.19 o 
   7  -6   8        0.17        1.15      1.78 o 
   8  -6   8        0.07       -3.07      2.26 o 
  -6  -5   8       16.97       15.13      1.90 o 
  -5  -5   8        0.47       -0.52      1.63 o 
  -4  -5   8        7.24        8.81      1.37 o 
  -3  -5   8        0.69       -1.24      0.83 o 
  -2  -5   8       35.90       41.53      1.51 o 
  -1  -5   8       19.54       19.20      1.12 o 
   0  -5   8       66.25       67.00      1.48 o 
   1  -5   8       73.57       70.37      2.43 o 
   2  -5   8        1.94        1.84      0.71 o 
   3  -5   8      145.85      143.84      2.63 o 
   4  -5   8        0.02       -1.25      0.83 o 
   5  -5   8       30.80       29.21      1.72 o 
   6  -5   8       61.51       66.62      3.23 o 
   7  -5   8        4.78        3.05      1.92 o 
   8  -5   8        0.77       -2.02      3.25 o 
  -7  -4   8        0.03       -0.85      2.21 o 
  -6  -4   8        1.75        1.02      1.80 o 
  -5  -4   8       59.28       54.96      3.55 o 
  -4  -4   8       30.92       27.94      1.59 o 
  -3  -4   8       39.05       37.18      1.45 o 
  -2  -4   8        1.38        1.32      0.74 o 
  -1  -4   8      639.11      643.26      7.10 o 
   0  -4   8        4.78        2.71      0.60 o 
   1  -4   8        0.62        0.24      0.59 o 
   2  -4   8        8.57        6.88      0.81 o 
   3  -4   8       21.35       20.50      1.06 o 
   4  -4   8       13.66       17.11      1.12 o 
   5  -4   8      259.46      263.36      3.70 o 
   6  -4   8       19.97       22.57      1.49 o 
   7  -4   8        2.27        2.13      1.51 o 
   8  -4   8       14.09       12.43      1.97 o 
  -7  -3   8        0.66        0.44      2.01 o 
  -6  -3   8        0.44       -0.51      1.47 o 
  -5  -3   8       23.54       21.69      1.58 o 
  -4  -3   8      345.17      324.03      4.58 o 
  -3  -3   8       56.18       54.46      1.68 o 
  -2  -3   8        0.18        0.05      0.68 o 
  -1  -3   8      191.44      201.25      2.94 o 
   0  -3   8      237.67      234.31      3.25 o 
   1  -3   8      309.64      379.06      4.77 o 
   2  -3   8       21.74       20.41      0.99 o 
   3  -3   8       41.70       45.29      1.50 o 
   4  -3   8        3.53        2.08      0.68 o 
   5  -3   8        9.37       11.95      0.96 o 
   6  -3   8      100.26      103.36      2.85 o 
   7  -3   8        0.01        1.46      1.59 o 
   8  -3   8       22.14       24.71      2.42 o 
  -7  -2   8        0.21       -2.79      1.86 o 
  -6  -2   8        0.49        1.07      1.51 o 
  -5  -2   8        7.95       11.68      1.21 o 
  -4  -2   8      113.28      102.87      2.03 o 
  -3  -2   8        9.03        8.17      0.92 o 
  -2  -2   8       20.97       23.02      1.04 o 
  -1  -2   8        2.95        1.91      0.61 o 
   0  -2   8     2460.70     2542.09     27.16 o 
   1  -2   8       26.50       38.06      1.17 o 
   2  -2   8        1.49        0.92      0.56 o 
   3  -2   8       57.34       52.57      1.45 o 
   4  -2   8        5.46        6.53      0.77 o 
   5  -2   8      204.48      205.55      3.77 o 
   6  -2   8       93.15       97.57      3.68 o 
   7  -2   8        5.82        5.64      1.48 o 
   8  -2   8        2.37        1.80      1.89 o 
  -8  -1   8        2.38       -2.51      2.50 o 
  -7  -1   8        0.38       -0.89      1.61 o 
  -6  -1   8        0.54        0.13      1.01 o 
  -5  -1   8        0.83        0.40      0.77 o 
  -4  -1   8       11.05        7.97      0.94 o 
  -3  -1   8       47.81       47.74      1.43 o 
  -2  -1   8        4.37        4.36      0.73 o 
  -1  -1   8        6.85        7.15      0.64 o 
   0  -1   8       73.96       89.03      1.57 o 
   1  -1   8     2257.63     2672.04     26.29 o 
   2  -1   8        0.07       -0.21      0.64 o 
   3  -1   8        2.16        1.74      0.55 o 
   4  -1   8      108.47      106.49      2.27 o 
   5  -1   8      120.35      114.95      2.74 o 
   6  -1   8        0.44        0.46      1.16 o 
   7  -1   8        1.43        2.14      1.35 o 
  -8   0   8        2.34       -1.37      3.42 o 
  -7   0   8        0.16       -0.92      1.46 o 
  -6   0   8        0.77       -1.18      0.93 o 
  -5   0   8       21.07       19.81      1.22 o 
  -4   0   8       27.88       24.31      1.25 o 
  -3   0   8        0.54       -0.58      0.70 o 
  -2   0   8        0.36        0.23      0.52 o 
  -1   0   8      336.88      352.14      4.36 o 
   0   0   8      206.66      210.41      2.45 o 
   1   0   8      416.47      526.96      6.18 o 
   2   0   8        4.06        5.92      0.59 o 
   3   0   8        1.76        1.16      0.63 o 
   4   0   8        3.76        2.37      1.04 o 
   5   0   8      112.16      119.77      2.82 o 
   6   0   8       16.44       13.17      1.57 o 
   7   0   8        0.87        0.59      1.65 o 
  -8   1   8        9.43        9.11      2.92 o 
  -7   1   8        3.65        4.25      1.60 o 
  -6   1   8       24.20       25.21      1.54 o 
  -5   1   8       14.87       10.06      1.10 o 
  -4   1   8       16.64       12.64      1.05 o 
  -3   1   8        0.13       -0.88      0.59 o 
  -2   1   8        4.44        3.41      0.59 o 
  -1   1   8      106.24      108.03      1.68 o 
   0   1   8        5.05        8.25      0.56 o 
   1   1   8       36.14       45.34      1.06 o 
   2   1   8       50.95       46.20      1.13 o 
   3   1   8       12.09       12.39      0.83 o 
   4   1   8      162.20      157.30      3.09 o 
   5   1   8       60.54       58.78      3.22 o 
   6   1   8        0.10       -2.06      1.37 o 
   7   1   8        1.73        2.71      1.81 o 
  -8   2   8      150.75      161.19     15.54 o 
  -7   2   8       16.84       14.93      2.23 o 
  -6   2   8        3.11        1.99      1.22 o 
  -5   2   8        7.65        8.45      1.11 o 
  -4   2   8        0.55        0.41      0.77 o 
  -3   2   8       22.70       22.14      1.12 o 
  -2   2   8        4.59        6.01      0.61 o 
  -1   2   8        1.91        1.29      0.43 o 
   0   2   8      276.92      274.20      3.43 o 
   1   2   8      186.37      155.84      2.15 o 
   2   2   8      226.42      201.78      2.72 o 
   3   2   8        5.57        7.55      0.99 o 
   4   2   8      216.82      220.78      5.14 o 
   5   2   8       53.43       52.36      2.53 o 
   6   2   8        6.10        4.08      2.48 o 
  -8   3   8      197.78      202.83      8.30 o 
  -7   3   8       13.81       12.54      1.59 o 
  -6   3   8       17.60       17.47      1.51 o 
  -5   3   8       35.53       41.41      1.57 o 
  -4   3   8      178.11      175.78      3.15 o 
  -3   3   8       13.09       13.98      0.81 o 
  -2   3   8       25.36       25.98      0.95 o 
  -1   3   8        2.64        4.70      0.58 o 
   0   3   8      168.93      158.73      3.23 o 
   1   3   8      646.91      631.74      9.12 o 
   2   3   8       60.47       58.91      1.56 o 
   3   3   8        0.21        1.28      1.24 o 
   4   3   8       22.29       24.94      1.78 o 
   5   3   8       37.26       36.86      2.72 o 
   6   3   8       36.19       30.78      4.28 o 
  -8   4   8       43.43       45.84      2.67 o 
  -7   4   8        0.16       -0.97      1.24 o 
  -6   4   8        0.27        0.52      1.10 o 
  -5   4   8        6.60        3.68      1.07 o 
  -4   4   8      101.01       99.52      2.06 o 
  -3   4   8       49.17       50.68      1.44 o 
  -2   4   8       12.35       14.10      0.77 o 
  -1   4   8       18.30       22.93      1.07 o 
   0   4   8        2.43        2.62      0.84 o 
   1   4   8      165.71      175.29      4.71 o 
   2   4   8       45.27       35.36      1.84 o 
   3   4   8        0.14       -1.46      1.70 o 
   4   4   8       14.96       12.42      1.57 o 
   5   4   8        5.09        4.94      1.58 o 
  -8   5   8        0.32       -0.81      1.50 o 
  -7   5   8        0.59       -1.06      1.23 o 
  -6   5   8        8.90        9.14      1.37 o 
  -5   5   8        0.32       -1.39      0.92 o 
  -4   5   8       82.42       78.65      2.07 o 
  -3   5   8      126.44      120.73      2.63 o 
  -2   5   8       48.74       47.71      1.81 o 
  -1   5   8       16.34       17.36      1.18 o 
   0   5   8       58.84       51.37      1.70 o 
   1   5   8       72.12       60.65      1.79 o 
   2   5   8       74.15       68.14      2.41 o 
   3   5   8        7.11        7.29      1.30 o 
   4   5   8        1.59        2.01      1.32 o 
   5   5   8        4.76        4.32      1.63 o 
  -8   6   8        4.97       -0.21      1.87 o 
  -7   6   8        0.08        0.27      1.55 o 
  -6   6   8       11.62        9.63      1.64 o 
  -5   6   8        0.30       -1.70      1.13 o 
  -4   6   8       26.89       26.52      1.87 o 
  -3   6   8       53.43       48.79      2.00 o 
  -2   6   8       31.12       31.57      1.54 o 
  -1   6   8       18.43       21.15      1.97 o 
   0   6   8        0.28       -0.94      1.08 o 
   1   6   8       23.19       24.37      3.35 o 
   2   6   8        0.16       -0.65      1.25 o 
   3   6   8        7.73       11.04      1.95 o 
   4   6   8        0.02       -0.16      1.35 o 
  -7   7   8       13.97       12.94      1.96 o 
  -6   7   8        0.02       -1.84      1.32 o 
  -5   7   8        0.20        0.05      1.23 o 
  -4   7   8        0.25       -1.19      1.05 o 
  -3   7   8       14.86       12.83      1.49 o 
  -2   7   8      105.59      105.40      4.31 o 
   1   7   8       49.96       42.21      5.29 o 
   2   7   8        7.27        6.42      1.94 o 
   3   7   8        0.05        2.32      1.84 o 
  -7   8   8        1.91        0.44      1.74 o 
  -6   8   8        0.77       -0.97      1.51 o 
  -5   8   8        0.00        0.43      1.33 o 
  -4   8   8       20.79       31.03      1.77 o 
  -3   8   8        7.70        6.62      1.42 o 
  -2   8   8       16.42       15.88      1.66 o 
   1   8   8       32.17       23.40      4.91 o 
   2   8   8        0.05       -1.22      3.65 o 
  -6   9   8        0.30       -2.37      1.58 o 
  -5   9   8        0.30        0.11      1.43 o 
  -4   9   8       65.22       73.68      2.54 o 
  -3   9   8       50.14       42.74      3.10 o 
  -2   9   8       11.49       13.95      3.93 o 
  -1   9   8        3.74       10.67      3.60 o 
   1   9   8        8.51        6.22      4.40 o 
  -5  10   8        0.82        0.80      1.48 o 
  -4  10   8        0.57        0.82      2.16 o 
  -3  10   8        0.40       -0.37      3.32 o 
  -2  10   8       24.29       23.12      4.77 o 
  -1  10   8        0.97        2.43      3.46 o 
   1 -12   9        0.84       -1.08      2.11 o 
   2 -12   9        0.96       -1.55      2.03 o 
   3 -12   9       10.73       15.31      2.40 o 
   4 -12   9        0.66       -0.68      1.92 o 
  -1 -11   9        1.51        1.23      1.78 o 
   0 -11   9        2.92        1.01      2.13 o 
   1 -11   9        0.13       -1.42      1.91 o 
   2 -11   9        1.43        0.22      1.80 o 
   3 -11   9        0.49        0.51      1.75 o 
   4 -11   9        5.51        5.69      3.20 o 
   5 -11   9        7.09        9.76      2.19 o 
   6 -11   9        0.54       -2.56      1.98 o 
  -2 -10   9        0.29       -0.02      1.64 o 
  -1 -10   9        0.04       -2.15      1.43 o 
   0 -10   9        3.43        4.00      1.53 o 
   1 -10   9       19.61       19.53      1.83 o 
   2 -10   9        3.45        3.22      1.74 o 
   3 -10   9        5.55        4.76      1.41 o 
   4 -10   9        0.11       -1.53      1.24 o 
   5 -10   9        2.76        0.92      1.34 o 
   6 -10   9        0.09       -1.91      1.44 o 
  -3  -9   9        4.89        1.54      2.14 o 
  -2  -9   9        3.49        3.16      1.80 o 
  -1  -9   9       20.64       24.11      1.94 o 
   0  -9   9       78.23       61.92      2.19 o 
   1  -9   9      107.15      106.53      3.74 o 
   2  -9   9       21.67       20.70      1.72 o 
   3  -9   9        0.08       -1.57      1.05 o 
   4  -9   9        0.07       -0.75      1.15 o 
   5  -9   9        3.38        2.68      1.68 o 
   6  -9   9       12.38       13.70      1.81 o 
   7  -9   9        0.92        1.49      1.66 o 
  -4  -8   9        6.56        6.57      1.92 o 
  -3  -8   9        0.04       -2.26      1.51 o 
  -2  -8   9        0.08       -1.68      1.12 o 
  -1  -8   9        2.38        2.44      1.15 o 
   0  -8   9      289.65      251.98      4.34 o 
   1  -8   9      197.96      183.01      3.51 o 
   2  -8   9        5.52        3.01      1.19 o 
   3  -8   9        0.54       -1.10      1.03 o 
   4  -8   9       15.44       18.28      2.53 o 
   5  -8   9      101.97      103.79      5.12 o 
   6  -8   9        0.34       -1.61      1.30 o 
   7  -8   9        3.52        3.69      1.67 o 
  -5  -7   9        4.50        3.76      3.03 o 
  -4  -7   9        4.55        2.36      1.77 o 
  -3  -7   9       65.32       63.09      2.43 o 
  -2  -7   9        1.02       -0.22      1.04 o 
  -1  -7   9       71.68       72.98      2.19 o 
   0  -7   9      447.04      435.03      5.76 o 
   1  -7   9        8.47        9.21      0.97 o 
   2  -7   9       42.56       41.22      1.68 o 
   3  -7   9       13.34       14.38      1.41 o 
   4  -7   9       69.70       57.88      2.17 o 
   5  -7   9       53.32       58.66      2.17 o 
   6  -7   9        6.46       10.98      1.64 o 
   7  -7   9        1.94        3.07      2.48 o 
  -6  -6   9        0.13        5.45      2.90 o 
  -5  -6   9       11.62       11.23      2.46 o 
  -4  -6   9       54.53       56.15      2.50 o 
  -3  -6   9        6.10        5.44      1.31 o 
  -2  -6   9        0.08       -0.67      0.95 o 
  -1  -6   9       29.41       27.51      1.29 o 
   0  -6   9        9.60       12.56      0.85 o 
   1  -6   9       74.12       73.79      1.63 o 
   2  -6   9       79.49       70.74      1.89 o 
   3  -6   9        0.22       -1.20      0.96 o 
   4  -6   9      398.62      388.79      5.40 o 
   5  -6   9      365.54      374.00      5.32 o 
   6  -6   9       73.35       80.09      2.60 o 
   7  -6   9        2.01        2.21      2.27 o 
   8  -6   9        0.41       -3.42      2.28 o 
  -6  -5   9        1.18       -0.69      1.64 o 
  -5  -5   9        0.34        0.43      1.39 o 
  -4  -5   9       15.01       12.76      1.54 o 
  -3  -5   9       43.27       43.99      1.93 o 
  -2  -5   9        0.28       -0.74      0.72 o 
  -1  -5   9        0.05       -0.95      0.63 o 
   0  -5   9       50.39       46.82      1.52 o 
   1  -5   9      364.98      334.60      4.51 o 
   2  -5   9      536.21      551.95      6.82 o 
   3  -5   9       18.83       18.80      1.18 o 
   4  -5   9      212.06      190.55      3.34 o 
   5  -5   9       86.72       78.07      2.25 o 
   6  -5   9       23.98       26.34      2.09 o 
   7  -5   9        0.00       -2.23      1.66 o 
   8  -5   9        0.15       -0.64      4.61 o 
  -7  -4   9        4.94        2.51      1.99 o 
  -6  -4   9        2.19       -1.47      1.65 o 
  -5  -4   9       12.95       11.81      1.77 o 
  -4  -4   9       21.84       20.09      1.51 o 
  -3  -4   9       53.11       55.26      1.81 o 
  -2  -4   9       31.41       31.59      1.31 o 
  -1  -4   9        2.85        2.98      0.83 o 
   0  -4   9        8.52        9.89      0.76 o 
   1  -4   9      323.76      353.54      4.64 o 
   2  -4   9        5.44        4.60      0.79 o 
   3  -4   9        2.09        2.49      0.81 o 
   4  -4   9       22.58       22.45      1.25 o 
   5  -4   9       42.97       41.88      1.86 o 
   6  -4   9      108.67      125.75      4.09 o 
   7  -4   9        0.08       -1.16      1.42 o 
   8  -4   9        1.73        0.54      1.85 o 
  -7  -3   9        0.05       -0.13      2.20 o 
  -6  -3   9        0.13        0.95      2.10 o 
  -5  -3   9        0.00        0.96      1.34 o 
  -4  -3   9        8.06        6.56      1.07 o 
  -3  -3   9      106.80      105.22      2.29 o 
  -2  -3   9      233.65      219.35      3.30 o 
  -1  -3   9       24.97       25.49      1.11 o 
   0  -3   9      175.94      192.00      2.91 o 
   1  -3   9      661.65      689.30      8.08 o 
   2  -3   9       31.60       31.06      1.23 o 
   3  -3   9       24.52       27.94      1.65 o 
   4  -3   9       20.36       19.52      1.20 o 
   5  -3   9      414.77      405.41      5.19 o 
   6  -3   9       45.37       50.06      2.82 o 
   7  -3   9        4.02        3.41      1.68 o 
   8  -3   9        0.70        0.10      1.84 o 
  -7  -2   9        0.46       -2.51      1.67 o 
  -6  -2   9        1.38        0.56      1.55 o 
  -5  -2   9       24.11       27.14      1.51 o 
  -4  -2   9        4.86        6.37      1.05 o 
  -3  -2   9        3.22        3.85      0.89 o 
  -2  -2   9       22.46       27.89      1.18 o 
  -1  -2   9        5.17        4.98      0.75 o 
   0  -2   9       57.32       67.98      1.62 o 
   1  -2   9       21.76       22.95      0.99 o 
   2  -2   9      241.27      261.26      3.64 o 
   3  -2   9        1.25        0.32      0.66 o 
   4  -2   9        3.15        2.84      0.83 o 
   5  -2   9       79.96       71.18      3.05 o 
   6  -2   9       55.16       60.73      2.32 o 
   7  -2   9       16.76       10.59      1.92 o 
  -8  -1   9        3.64       -0.32      2.67 o 
  -7  -1   9        0.06        1.00      1.87 o 
  -6  -1   9        0.53       -0.37      1.08 o 
  -5  -1   9        1.21        0.24      0.81 o 
  -4  -1   9       10.35       14.39      1.10 o 
  -3  -1   9       39.11       40.88      1.47 o 
  -2  -1   9       13.38       17.08      0.98 o 
  -1  -1   9        0.37        0.50      0.57 o 
   0  -1   9      148.90      167.62      2.37 o 
   1  -1   9       59.88       62.99      1.60 o 
   2  -1   9        1.63        2.82      0.62 o 
   3  -1   9       81.17       80.54      1.75 o 
   4  -1   9        8.19        6.59      0.97 o 
   5  -1   9        1.27        1.66      1.07 o 
   6  -1   9       23.40       20.22      1.73 o 
   7  -1   9       14.27       15.40      2.43 o 
  -8   0   9        0.86       -2.00      2.61 o 
  -7   0   9        0.35       -1.05      1.77 o 
  -6   0   9        0.01       -1.78      1.19 o 
  -5   0   9        0.36       -1.55      1.03 o 
  -4   0   9        0.27       -1.52      1.01 o 
  -3   0   9      124.77      121.49      2.14 o 
  -2   0   9      127.72      140.09      2.53 o 
  -1   0   9       69.34       65.73      1.40 o 
   0   0   9      251.27      280.23      4.07 o 
   1   0   9       47.91       51.19      1.43 o 
   2   0   9       72.18       84.66      1.69 o 
   3   0   9       59.20       59.40      1.59 o 
   4   0   9        2.55        2.40      0.95 o 
   5   0   9        0.27        1.06      1.05 o 
   6   0   9       11.80       13.30      2.03 o 
   7   0   9       16.22       18.67      2.58 o 
  -8   1   9       12.55       11.98      3.25 o 
  -7   1   9        5.37        4.19      2.86 o 
  -6   1   9        0.00       -1.52      1.01 o 
  -5   1   9        0.47       -1.68      1.12 o 
  -4   1   9        0.07       -1.26      0.84 o 
  -3   1   9       18.04       17.02      1.02 o 
  -2   1   9      471.22      453.64      5.11 o 
  -1   1   9        8.02        7.74      0.64 o 
   0   1   9        3.47        3.05      0.54 o 
   1   1   9      108.35      110.36      1.84 o 
   2   1   9       17.32       17.88      0.80 o 
   3   1   9       22.53       24.64      1.30 o 
   4   1   9        4.39        3.52      1.27 o 
   5   1   9        7.97        9.38      1.61 o 
   6   1   9        4.05        2.59      2.27 o 
  -8   2   9       32.26       43.57      3.38 o 
  -7   2   9       94.06       87.56      4.15 o 
  -6   2   9        3.54        2.89      1.25 o 
  -5   2   9        0.00       -1.30      0.87 o 
  -4   2   9       20.55       20.18      1.30 o 
  -3   2   9       53.02       49.49      1.67 o 
  -2   2   9       25.68       26.02      0.93 o 
  -1   2   9       54.12       51.62      1.19 o 
   0   2   9        8.71        8.76      0.71 o 
   1   2   9      243.88      214.41      2.99 o 
   2   2   9      342.62      304.57      4.13 o 
   3   2   9      187.09      193.17      3.94 o 
   4   2   9        0.51        0.98      1.27 o 
   5   2   9        1.61        1.74      1.44 o 
   6   2   9       11.57        9.13      1.85 o 
  -8   3   9       12.03       23.08      3.57 o 
  -7   3   9      204.33      190.81      4.13 o 
  -6   3   9        1.00        0.12      1.17 o 
  -5   3   9        0.12       -1.00      0.95 o 
  -4   3   9        1.52        1.89      0.91 o 
  -3   3   9        0.37       -0.48      0.66 o 
  -2   3   9       78.79       76.62      1.65 o 
  -1   3   9      125.82      118.87      1.94 o 
   0   3   9       27.58       26.50      0.95 o 
   1   3   9       66.28       60.31      1.78 o 
   2   3   9     1041.21      964.79     13.77 o 
   3   3   9       53.10       62.74      3.20 o 
   4   3   9       28.52       30.37      1.95 o 
   5   3   9        0.00       -2.30      1.53 o 
   6   3   9        1.33        0.45      1.71 o 
  -8   4   9        0.23        2.25      1.92 o 
  -7   4   9       20.76       14.76      1.67 o 
  -6   4   9       20.44       18.93      1.84 o 
  -5   4   9        3.12        1.53      1.05 o 
  -4   4   9        0.33        0.53      0.99 o 
  -3   4   9       56.56       52.18      1.92 o 
  -2   4   9      163.22      148.96      2.31 o 
  -1   4   9       18.32       17.84      1.12 o 
   0   4   9        2.64        2.37      1.00 o 
   1   4   9        0.99        1.05      0.93 o 
   2   4   9      137.78      133.77      4.43 o 
   3   4   9       62.87       61.35      2.33 o 
   4   4   9        0.60        1.99      1.35 o 
   5   4   9        6.15        8.19      1.71 o 
  -8   5   9        0.42       -2.95      2.38 o 
  -7   5   9        0.45       -1.62      1.44 o 
  -6   5   9        2.56       -0.01      1.33 o 
  -5   5   9       24.90       23.59      1.74 o 
  -4   5   9        3.57        6.01      1.19 o 
  -3   5   9       21.84       24.74      1.67 o 
  -2   5   9       21.78       22.38      1.17 o 
  -1   5   9      157.47      155.58      3.31 o 
   0   5   9        0.55       -0.71      0.89 o 
   1   5   9       28.20       20.64      1.52 o 
   2   5   9       87.83       98.40      4.83 o 
   3   5   9       21.60       26.98      1.70 o 
   4   5   9        0.67        1.12      1.38 o 
  -7   6   9       39.04       42.32      2.54 o 
  -6   6   9        3.73        2.22      1.52 o 
  -5   6   9       23.38       18.35      1.69 o 
  -4   6   9        0.13        0.23      1.08 o 
  -3   6   9       27.40       27.67      1.98 o 
  -2   6   9      235.10      219.79      5.28 o 
  -1   6   9        0.08       -0.74      0.99 o 
   0   6   9        6.93        8.56      1.68 o 
   1   6   9        9.64        6.96      2.11 o 
   2   6   9        8.47        8.19      1.33 o 
   3   6   9       17.10       24.98      2.20 o 
   4   6   9        0.25       -2.12      1.42 o 
  -7   7   9       13.21       12.15      2.00 o 
  -6   7   9        6.92        5.39      1.63 o 
  -5   7   9        1.69        2.31      1.37 o 
  -4   7   9        0.61        0.77      1.65 o 
  -3   7   9       91.87       95.56      2.56 o 
  -2   7   9        0.54       -0.89      1.78 o 
  -1   7   9       39.14       37.30      2.48 o 
   1   7   9        3.86       -3.51      3.28 o 
   2   7   9        8.93        9.77      1.95 o 
   3   7   9        0.10        0.14      2.83 o 
  -7   8   9        0.58       -1.08      1.82 o 
  -6   8   9        0.49       -2.21      1.47 o 
  -5   8   9        5.97        7.70      1.60 o 
  -4   8   9        0.01       -1.80      1.20 o 
  -3   8   9        0.99       -0.40      1.23 o 
   1   8   9        0.11       -1.68      3.37 o 
   2   8   9        0.43       -4.02      3.84 o 
  -6   9   9        8.04        7.42      1.82 o 
  -5   9   9       34.63       43.33      3.63 o 
  -4   9   9        0.85       -0.42      1.28 o 
  -3   9   9        4.46        7.12      2.06 o 
  -2   9   9        0.02        2.95      3.28 o 
  -1   9   9        2.49        5.57      3.51 o 
  -4  10   9        1.97        0.87      2.07 o 
  -3  10   9        2.07        4.04      2.08 o 
  -2  10   9        6.25       14.32      4.49 o 
   2 -12  10        7.23        9.37      2.40 o 
   3 -12  10        0.26       -0.14      1.99 o 
  -1 -11  10        0.29       -0.89      1.77 o 
   0 -11  10        1.01       -0.36      2.56 o 
   1 -11  10        1.85       -0.82      2.04 o 
   2 -11  10       18.92       21.26      2.42 o 
   3 -11  10        0.70        2.29      1.90 o 
   4 -11  10        1.47        0.52      1.90 o 
   5 -11  10        7.37        9.62      2.31 o 
  -2 -10  10        0.38        0.83      1.73 o 
  -1 -10  10        1.48       -0.82      1.53 o 
   0 -10  10        5.60        6.25      1.64 o 
   1 -10  10        0.68       -0.21      1.73 o 
   2 -10  10       39.83       36.40      4.22 o 
   3 -10  10        4.94        5.21      2.17 o 
   4 -10  10        0.00       -1.72      1.23 o 
   5 -10  10        4.93        5.50      1.60 o 
   6 -10  10        1.20       -1.85      1.58 o 
  -3  -9  10        2.10        1.31      2.37 o 
  -2  -9  10        6.68        8.15      1.79 o 
  -1  -9  10        1.76        1.15      1.53 o 
   0  -9  10        5.44        4.09      1.23 o 
   1  -9  10        0.06       -1.47      0.98 o 
   2  -9  10        0.54       -1.73      1.15 o 
   3  -9  10        8.15        7.70      1.45 o 
   4  -9  10        0.07       -1.32      1.17 o 
   5  -9  10        0.01       -0.60      1.31 o 
   6  -9  10       23.34       26.83      2.15 o 
   7  -9  10        0.05       -0.36      1.95 o 
  -4  -8  10        7.16        6.71      2.21 o 
  -3  -8  10       31.03       29.44      2.33 o 
  -2  -8  10       21.24       19.88      1.71 o 
  -1  -8  10        8.61        9.91      1.39 o 
   0  -8  10       49.24       54.92      2.06 o 
   1  -8  10       22.67       17.68      1.53 o 
   2  -8  10       59.96       49.64      2.22 o 
   3  -8  10       14.24       15.46      1.74 o 
   4  -8  10        1.11       -0.65      1.22 o 
   5  -8  10        0.00        0.71      1.26 o 
   6  -8  10        1.67        0.89      1.41 o 
   7  -8  10        0.82        2.49      2.42 o 
  -5  -7  10        0.01        0.00      1.94 o 
  -4  -7  10       15.19       16.78      2.10 o 
  -3  -7  10       27.66       27.28      1.90 o 
  -2  -7  10       34.99       34.58      1.87 o 
  -1  -7  10       10.33       12.49      1.46 o 
   0  -7  10       11.35        9.20      1.17 o 
   1  -7  10       10.40        8.11      1.00 o 
   2  -7  10      191.51      179.88      3.50 o 
   3  -7  10       87.19       74.05      2.35 o 
   4  -7  10        0.69       -0.79      0.98 o 
   5  -7  10       29.56       31.52      1.99 o 
   6  -7  10        9.93       13.46      1.97 o 
   7  -7  10       27.63       28.76      5.73 o 
  -5  -6  10        2.19        2.66      1.58 o 
  -4  -6  10       45.58       51.32      2.30 o 
  -3  -6  10       27.73       30.95      1.86 o 
  -2  -6  10       52.69       54.32      2.08 o 
  -1  -6  10       25.05       26.38      1.33 o 
   0  -6  10       22.52       23.58      1.08 o 
   1  -6  10       40.00       39.88      1.53 o 
   2  -6  10      926.92      860.11     10.16 o 
   3  -6  10      510.90      450.15      6.04 o 
   4  -6  10        1.06        0.42      1.01 o 
   5  -6  10        0.03       -1.00      0.93 o 
   6  -6  10        6.43        5.42      1.62 o 
   7  -6  10        0.92        1.14      2.27 o 
  -6  -5  10       17.38       15.08      2.09 o 
  -5  -5  10        1.22       -0.40      1.91 o 
  -4  -5  10       12.57       17.95      1.87 o 
  -3  -5  10       12.00       10.16      2.22 o 
  -2  -5  10        1.42       -0.89      0.78 o 
  -1  -5  10        4.09        3.29      0.80 o 
   0  -5  10        1.47        1.06      0.68 o 
   1  -5  10      288.58      275.54      3.99 o 
   2  -5  10      196.94      178.43      3.69 o 
   3  -5  10      609.52      586.11      7.38 o 
   4  -5  10       38.71       35.93      1.63 o 
   5  -5  10       14.92       16.83      1.30 o 
   6  -5  10        3.20        3.35      1.53 o 
   7  -5  10        2.12        1.93      1.63 o 
  -6  -4  10        1.79        3.92      2.62 o 
  -5  -4  10        1.08        1.12      1.70 o 
  -4  -4  10        3.24        1.21      1.14 o 
  -3  -4  10       13.11        9.43      1.12 o 
  -2  -4  10        5.66        5.84      1.00 o 
  -1  -4  10        0.05       -0.58      0.75 o 
   0  -4  10        3.02        2.72      0.68 o 
   1  -4  10       82.16       84.89      1.99 o 
   2  -4  10       24.38       26.24      1.24 o 
   3  -4  10       40.03       44.88      1.66 o 
   4  -4  10       30.39       31.18      1.43 o 
   5  -4  10        6.34        8.08      1.28 o 
   6  -4  10        3.15        2.20      1.44 o 
   7  -4  10        5.21        4.57      1.72 o 
  -7  -3  10        7.96        6.58      2.13 o 
  -6  -3  10       37.98       36.64      2.52 o 
  -5  -3  10        7.41        7.08      1.60 o 
  -4  -3  10        0.41       -1.38      0.95 o 
  -3  -3  10      142.44      137.32      2.69 o 
  -2  -3  10       68.50       69.80      1.86 o 
  -1  -3  10        1.97        1.65      0.78 o 
   0  -3  10       24.80       25.00      1.17 o 
   1  -3  10        7.41        8.94      0.90 o 
   2  -3  10        4.25        5.75      0.85 o 
   3  -3  10      285.27      276.23      4.01 o 
   4  -3  10       91.62       81.91      2.47 o 
   5  -3  10        0.02        0.46      1.21 o 
   6  -3  10       49.65       42.16      2.33 o 
   7  -3  10        0.53       -0.80      1.52 o 
  -7  -2  10        6.82        6.60      2.28 o 
  -6  -2  10       35.37       31.94      2.32 o 
  -5  -2  10        1.81        3.06      1.14 o 
  -4  -2  10        1.14        0.86      0.94 o 
  -3  -2  10       28.16       30.88      1.40 o 
  -2  -2  10       20.65       18.84      1.13 o 
  -1  -2  10      132.48      133.92      2.40 o 
   0  -2  10        6.09        6.63      0.82 o 
   1  -2  10      117.11      121.70      2.27 o 
   2  -2  10        0.29        0.47      0.68 o 
   3  -2  10       76.30       93.49      2.06 o 
   4  -2  10      296.85      285.04      3.94 o 
   5  -2  10       14.06       14.77      1.52 o 
   6  -2  10       53.82       49.99      3.76 o 
   7  -2  10        4.98        1.47      1.69 o 
  -7  -1  10        0.05        0.26      2.45 o 
  -6  -1  10       12.67       13.70      1.68 o 
  -5  -1  10        0.06       -1.22      0.81 o 
  -4  -1  10        3.85        4.20      1.02 o 
  -3  -1  10        6.86        6.58      0.98 o 
  -2  -1  10      209.98      197.12      3.07 o 
  -1  -1  10      185.35      187.73      2.90 o 
   0  -1  10        0.06       -0.78      0.59 o 
   1  -1  10        6.46        7.16      0.71 o 
   2  -1  10       47.40       42.53      1.48 o 
   3  -1  10      413.52      428.30      5.19 o 
   4  -1  10        9.86        6.11      1.08 o 
   5  -1  10        2.67        1.84      1.10 o 
   6  -1  10        1.13       -2.01      1.34 o 
   7  -1  10        3.86        4.66      2.27 o 
  -7   0  10        0.01       -3.56      2.71 o 
  -6   0  10        3.73        1.47      1.25 o 
  -5   0  10        8.44        4.47      1.05 o 
  -4   0  10        0.21       -1.24      0.83 o 
  -3   0  10       45.09       44.10      1.50 o 
  -2   0  10       12.20       12.06      1.05 o 
  -1   0  10      667.04      729.71      8.45 o 
   0   0  10        0.37       -0.79      0.53 o 
   1   0  10        1.79        2.03      0.70 o 
   2   0  10       70.18       72.66      1.70 o 
   3   0  10      298.36      281.55      4.51 o 
   4   0  10        0.03       -1.25      0.83 o 
   5   0  10        7.03        8.61      1.32 o 
   6   0  10        1.48        2.63      1.95 o 
  -8   1  10        2.35       -0.72      3.25 o 
  -7   1  10        0.09       -2.39      1.59 o 
  -6   1  10       14.59       15.79      1.58 o 
  -5   1  10        0.34       -1.41      0.94 o 
  -4   1  10        1.08       -0.79      0.99 o 
  -3   1  10       75.98       73.30      1.72 o 
  -2   1  10      156.62      151.56      2.81 o 
  -1   1  10      377.41      408.58      5.30 o 
   0   1  10       13.11       14.23      0.79 o 
   1   1  10        0.00       -0.41      0.56 o 
   2   1  10       24.73       27.11      1.09 o 
   3   1  10       10.02       13.95      1.18 o 
   4   1  10       49.79       43.97      3.23 o 
   5   1  10        3.84        2.91      1.44 o 
   6   1  10       18.29       17.79      2.01 o 
  -8   2  10        2.80        0.05      2.82 o 
  -7   2  10       13.15        7.82      1.94 o 
  -6   2  10        4.21        5.53      1.37 o 
  -5   2  10        3.90        5.31      1.19 o 
  -4   2  10        2.50        3.00      1.00 o 
  -3   2  10       16.79       18.17      1.07 o 
  -2   2  10      152.41      147.45      2.26 o 
  -1   2  10       52.72       55.51      1.33 o 
   0   2  10      119.92      114.32      2.05 o 
   1   2  10        0.71        0.34      0.79 o 
   2   2  10      237.55      222.71      3.73 o 
   3   2  10       22.60       23.86      1.63 o 
   4   2  10       15.79       17.21      1.66 o 
   5   2  10        0.01       -0.80      1.40 o 
   6   2  10        6.40        5.85      1.80 o 
  -8   3  10        2.73        3.33      1.97 o 
  -7   3  10        7.15       11.16      2.06 o 
  -6   3  10        1.24        1.21      1.27 o 
  -5   3  10        3.75        3.61      1.12 o 
  -4   3  10        0.35       -1.25      1.00 o 
  -3   3  10        6.98        8.20      1.12 o 
  -2   3  10        5.69        5.63      0.89 o 
  -1   3  10       48.35       52.30      1.57 o 
   0   3  10       19.62       22.29      0.93 o 
   1   3  10        0.31        0.80      1.20 o 
   2   3  10      178.23      175.64      3.70 o 
   3   3  10      106.91      100.61      2.88 o 
   4   3  10       17.89       14.22      1.68 o 
   5   3  10        0.52       -0.07      1.86 o 
  -8   4  10        0.55        2.60      1.80 o 
  -7   4  10        2.79        1.08      1.41 o 
  -6   4  10       31.11       35.75      1.94 o 
  -5   4  10        5.57        4.91      1.21 o 
  -4   4  10        3.02        3.02      1.20 o 
  -3   4  10        8.34       10.70      1.18 o 
  -2   4  10      186.45      189.27      4.12 o 
  -1   4  10      761.17      767.79     10.69 o 
   0   4  10       33.76       32.79      1.68 o 
   1   4  10        2.39        1.20      1.38 o 
   2   4  10        1.27       -0.36      1.41 o 
   3   4  10      108.41      110.10      3.03 o 
   4   4  10       29.05       23.75      1.90 o 
   5   4  10        0.23       -1.81      2.05 o 
  -7   5  10        2.06        2.73      1.70 o 
  -6   5  10       20.53       23.46      2.00 o 
  -5   5  10       15.62       16.94      2.23 o 
  -4   5  10        9.74       11.03      1.55 o 
  -3   5  10        0.00       -0.11      1.42 o 
  -2   5  10       36.16       36.05      2.63 o 
  -1   5  10        0.00       -0.84      1.80 o 
   0   5  10       45.04       39.55      2.18 o 
   1   5  10        0.07        1.18      1.24 o 
   2   5  10        1.72        1.25      1.48 o 
   3   5  10       25.19       25.10      1.75 o 
   4   5  10       60.46       73.30      2.84 o 
  -7   6  10        0.93        1.65      1.72 o 
  -6   6  10       40.99       42.89      3.66 o 
  -5   6  10       32.86       31.12      2.09 o 
  -4   6  10        7.82        7.13      1.34 o 
  -3   6  10        0.17        1.30      1.39 o 
  -2   6  10       12.49       16.02      1.75 o 
  -1   6  10       17.97       21.13      1.74 o 
   0   6  10       41.18       40.92      2.18 o 
   1   6  10        9.24       10.95      1.55 o 
   2   6  10        0.72       -0.96      1.79 o 
   3   6  10        2.10        0.28      1.32 o 
  -7   7  10        0.86        1.81      1.80 o 
  -6   7  10        1.02        0.25      1.54 o 
  -5   7  10        2.93        1.60      1.41 o 
  -4   7  10       16.48       19.51      1.65 o 
  -3   7  10        0.13       -1.93      1.29 o 
  -2   7  10        6.31        7.47      1.51 o 
  -1   7  10       43.25       45.78      3.21 o 
   1   7  10        2.73        4.26      2.06 o 
   2   7  10        0.32        1.24      1.81 o 
  -6   8  10        1.79       -1.15      1.65 o 
  -5   8  10        3.25        0.92      2.08 o 
  -4   8  10        4.78        6.05      1.44 o 
  -3   8  10        0.45        0.14      1.33 o 
  -2   8  10        3.54        8.33      2.25 o 
  -5   9  10        1.09        0.90      1.58 o 
  -4   9  10       11.98       13.37      1.61 o 
  -3   9  10        0.00        0.24      1.94 o 
  -2   9  10        2.31        8.89      3.79 o 
   0 -11  11        0.14       -2.08      2.73 o 
   1 -11  11       11.14       16.88      3.57 o 
   2 -11  11        0.48       -2.48      1.83 o 
   3 -11  11       11.10        9.17      2.65 o 
   4 -11  11        1.26        1.86      2.05 o 
   5 -11  11        4.16        4.60      2.27 o 
  -2 -10  11        0.76       -2.51      1.70 o 
  -1 -10  11        3.16        3.20      1.71 o 
   0 -10  11        0.97       -0.61      1.84 o 
   1 -10  11        0.79       -0.66      1.82 o 
   2 -10  11        8.67        8.89      1.70 o 
   3 -10  11        0.16        0.28      1.36 o 
   4 -10  11        0.15       -0.55      1.58 o 
   5 -10  11        0.09       -2.27      1.51 o 
   6 -10  11       10.88       12.54      2.06 o 
  -3  -9  11        0.01       -0.83      1.81 o 
  -2  -9  11        0.75       -0.21      1.66 o 
  -1  -9  11        3.97       -1.07      1.60 o 
   0  -9  11        5.01        3.03      1.28 o 
   1  -9  11        0.14       -1.11      1.28 o 
   2  -9  11        2.59        1.10      1.33 o 
   3  -9  11        6.05        6.95      1.49 o 
   4  -9  11        1.22        0.52      1.36 o 
   5  -9  11        0.38       -2.02      1.35 o 
   6  -9  11        1.40        0.90      1.56 o 
  -4  -8  11        1.47        0.96      3.38 o 
  -3  -8  11       16.25       25.42      2.29 o 
  -2  -8  11      102.32      104.30      2.99 o 
  -1  -8  11       75.93       68.97      2.45 o 
   0  -8  11       11.05       11.76      1.34 o 
   1  -8  11        0.04       -1.03      1.17 o 
   2  -8  11        0.04       -0.99      1.15 o 
   3  -8  11       99.17       91.28      3.01 o 
   4  -8  11        0.81       -1.37      1.17 o 
   5  -8  11        0.11       -1.42      1.27 o 
   6  -8  11        2.53        3.03      1.55 o 
   7  -8  11        0.03       -0.84      2.67 o 
  -4  -7  11        0.26        0.76      1.47 o 
  -3  -7  11        5.33        3.64      1.59 o 
  -2  -7  11      222.93      212.73      4.18 o 
  -1  -7  11       43.41       45.81      2.19 o 
   0  -7  11        7.82        8.47      1.17 o 
   1  -7  11        0.78       -0.02      0.96 o 
   2  -7  11       86.16       76.65      2.38 o 
   3  -7  11       62.66       52.61      2.13 o 
   4  -7  11       13.26       15.54      1.44 o 
   5  -7  11        2.32        2.35      1.33 o 
   6  -7  11        0.21       -0.04      1.74 o 
   7  -7  11        7.97        6.39      3.84 o 
  -5  -6  11       17.12       18.85      2.26 o 
  -4  -6  11        0.19        0.52      1.45 o 
  -3  -6  11       36.21       44.06      2.11 o 
  -2  -6  11      101.71      106.02      2.79 o 
  -1  -6  11        3.82        4.22      1.00 o 
   0  -6  11       97.32       90.37      1.99 o 
   1  -6  11        5.58        8.56      1.09 o 
   2  -6  11      219.13      187.79      3.39 o 
   3  -6  11      270.25      272.79      4.25 o 
   4  -6  11        0.22       -0.90      0.89 o 
   5  -6  11        5.16        3.11      1.10 o 
   6  -6  11        1.74        1.93      1.71 o 
   7  -6  11        6.14        3.99      2.61 o 
  -6  -5  11        4.60        0.90      1.85 o 
  -5  -5  11        5.23        4.88      2.34 o 
  -4  -5  11        0.03       -2.06      1.37 o 
  -3  -5  11        3.14        2.03      1.38 o 
  -2  -5  11        0.37       -1.34      0.89 o 
  -1  -5  11        4.37        3.75      0.86 o 
   0  -5  11      124.66      128.37      2.32 o 
   1  -5  11        9.09       12.08      1.14 o 
   2  -5  11      643.40      621.47      7.78 o 
   3  -5  11      515.89      510.18      6.67 o 
   4  -5  11      159.47      154.53      3.22 o 
   5  -5  11        7.33        6.47      1.33 o 
   6  -5  11        3.78        2.76      1.80 o 
   7  -5  11        0.37       -2.51      1.79 o 
  -6  -4  11        2.48        4.58      3.42 o 
  -5  -4  11       33.87       41.45      2.46 o 
  -4  -4  11        4.63        3.98      1.65 o 
  -3  -4  11        0.24       -0.30      0.93 o 
  -2  -4  11       43.24       42.63      1.97 o 
  -1  -4  11       28.92       30.13      1.53 o 
   0  -4  11      190.92      202.05      3.41 o 
   1  -4  11       12.80       16.95      1.16 o 
   2  -4  11       15.08       15.37      1.17 o 
   3  -4  11       19.13       16.76      1.21 o 
   4  -4  11        1.96        0.59      1.11 o 
   5  -4  11       11.85       15.66      1.82 o 
   6  -4  11        0.46       -1.57      1.39 o 
   7  -4  11        1.39       -0.70      1.66 o 
  -6  -3  11       12.41       11.17      2.01 o 
  -5  -3  11       27.61       27.11      2.12 o 
  -4  -3  11       18.25       17.32      1.38 o 
  -3  -3  11        7.17        6.10      1.09 o 
  -2  -3  11       33.25       33.93      1.47 o 
  -1  -3  11       98.90      101.94      2.26 o 
   0  -3  11        0.03       -1.12      0.74 o 
   1  -3  11        0.06       -0.87      0.73 o 
   2  -3  11       52.42       54.71      1.83 o 
   3  -3  11      234.47      223.77      3.56 o 
   4  -3  11      239.58      251.04      4.40 o 
   5  -3  11       14.94       16.40      2.20 o 
   6  -3  11        1.09       -1.29      1.38 o 
   7  -3  11        0.12        0.13      1.53 o 
  -7  -2  11        1.79       -1.92      2.58 o 
  -6  -2  11        1.32       -2.64      1.76 o 
  -5  -2  11       67.72       67.71      2.27 o 
  -4  -2  11       38.70       37.42      1.66 o 
  -3  -2  11        4.15        4.58      1.03 o 
  -2  -2  11       44.66       45.92      1.62 o 
  -1  -2  11      399.41      396.97      5.20 o 
   0  -2  11       11.52       11.85      0.99 o 
   1  -2  11        0.82        0.21      0.73 o 
   2  -2  11        0.01       -0.06      0.73 o 
   3  -2  11      495.38      442.82      6.42 o 
   4  -2  11      128.08      120.07      3.30 o 
   5  -2  11        6.71        6.53      1.39 o 
   6  -2  11        4.35        7.72      1.54 o 
   7  -2  11        1.58        0.68      1.94 o 
  -7  -1  11        0.33       -1.94      2.40 o 
  -6  -1  11        2.29       -1.10      1.70 o 
  -5  -1  11        3.71        6.13      1.29 o 
  -4  -1  11        4.05        1.89      1.33 o 
  -3  -1  11        0.71        1.48      0.93 o 
  -2  -1  11       51.81       51.08      1.68 o 
  -1  -1  11       63.56       59.04      1.68 o 
   0  -1  11      189.90      203.94      3.46 o 
   1  -1  11       14.63       15.89      0.90 o 
   2  -1  11        5.17        7.83      1.06 o 
   3  -1  11       31.12       26.69      2.19 o 
   4  -1  11       41.54       39.46      1.62 o 
   5  -1  11       66.70       69.09      2.70 o 
   6  -1  11        0.35        1.26      1.94 o 
  -7   0  11        0.00       -2.62      2.39 o 
  -6   0  11        0.63       -1.30      1.34 o 
  -5   0  11        0.00       -1.38      0.92 o 
  -4   0  11       10.93       12.40      1.24 o 
  -3   0  11        2.63        1.83      0.90 o 
  -2   0  11       45.46       45.20      1.51 o 
  -1   0  11      116.67      110.21      2.19 o 
   0   0  11      187.67      198.11      3.39 o 
   1   0  11       14.10       16.27      1.55 o 
   2   0  11        5.84        3.25      1.11 o 
   3   0  11       22.54       23.35      1.30 o 
   4   0  11       62.00       57.02      2.12 o 
   5   0  11       17.16       19.70      2.32 o 
   6   0  11        1.89        1.68      1.99 o 
  -7   1  11        0.07       -2.46      1.64 o 
  -6   1  11        0.74       -1.70      1.27 o 
  -5   1  11       31.32       34.01      2.08 o 
  -4   1  11       96.84       97.30      2.56 o 
  -3   1  11        4.90        5.41      0.98 o 
  -2   1  11       47.78       49.61      1.78 o 
  -1   1  11        5.21        6.20      0.86 o 
   0   1  11        6.07        6.42      0.82 o 
   1   1  11       27.79       29.05      1.26 o 
   2   1  11        0.22       -0.05      0.89 o 
   3   1  11        7.16        7.60      1.33 o 
   4   1  11       35.02       44.94      2.62 o 
   5   1  11       14.07       19.23      1.88 o 
   6   1  11        0.00        0.01      2.24 o 
  -7   2  11        1.40       -2.60      1.74 o 
  -6   2  11        1.40       -1.21      1.28 o 
  -5   2  11        0.40       -0.15      1.11 o 
  -4   2  11       50.40       47.92      2.20 o 
  -3   2  11        4.95        4.38      1.01 o 
  -2   2  11        4.13        2.88      0.89 o 
  -1   2  11      114.11      110.67      2.36 o 
   0   2  11       22.33       21.45      1.57 o 
   1   2  11       74.50       70.90      2.66 o 
   2   2  11        2.19        0.05      1.09 o 
   3   2  11        1.10       -1.37      1.18 o 
   4   2  11       96.28       96.88      3.23 o 
   5   2  11       27.25       31.12      2.78 o 
  -7   3  11        0.29        0.24      1.50 o 
  -6   3  11        7.83        9.90      1.66 o 
  -5   3  11        0.33       -1.47      1.03 o 
  -4   3  11        0.36       -1.16      1.03 o 
  -3   3  11       21.81       24.52      1.52 o 
  -2   3  11        0.11        0.02      0.84 o 
  -1   3  11       46.25       47.67      2.25 o 
   0   3  11      717.26      649.98     10.85 o 
   1   3  11      180.86      181.51      4.31 o 
   2   3  11        0.00       -0.65      1.14 o 
   3   3  11        1.18        0.23      1.43 o 
   4   3  11        0.26        1.03      1.42 o 
   5   3  11        1.44       -2.28      2.02 o 
  -7   4  11        0.80        1.70      1.69 o 
  -6   4  11        0.43       -0.44      1.42 o 
  -5   4  11        3.93        2.24      1.33 o 
  -4   4  11       38.12       40.20      2.61 o 
  -3   4  11       28.71       36.66      2.02 o 
  -2   4  11        0.97        1.21      1.35 o 
  -1   4  11        1.74       -1.13      1.21 o 
   0   4  11      600.79      566.66      8.26 o 
   1   4  11       59.20       68.52      2.56 o 
   2   4  11       17.41       18.92      1.66 o 
   3   4  11        2.09       -1.06      1.26 o 
   4   4  11        7.59        7.33      1.63 o 
  -7   5  11        4.62        4.06      1.84 o 
  -6   5  11        0.10       -0.05      1.48 o 
  -5   5  11       19.20       18.73      1.80 o 
  -4   5  11       24.49       26.34      2.74 o 
  -3   5  11        0.84        0.12      1.26 o 
  -2   5  11        0.20       -2.10      1.57 o 
  -1   5  11       11.38       12.03      1.52 o 
   0   5  11        4.47        2.73      1.59 o 
   1   5  11       11.34        9.81      1.65 o 
   2   5  11        0.04       -1.59      1.15 o 
   3   5  11       10.56       10.08      1.58 o 
  -7   6  11        7.50        5.66      1.94 o 
  -6   6  11        0.63        0.51      1.58 o 
  -5   6  11       22.78       23.47      1.93 o 
  -4   6  11       11.63       13.74      2.07 o 
  -3   6  11       34.04       38.04      2.08 o 
  -2   6  11        0.03        0.58      1.22 o 
  -1   6  11        5.19        5.13      1.51 o 
   0   6  11       47.20       53.98      2.61 o 
   1   6  11       17.03       24.84      3.11 o 
   2   6  11        0.16       -0.67      1.90 o 
   3   6  11        2.49        0.63      2.33 o 
  -6   7  11        0.02        0.09      1.62 o 
  -5   7  11        1.69        1.82      1.52 o 
  -4   7  11       39.53       38.80      2.09 o 
  -3   7  11        6.91        6.61      1.48 o 
  -2   7  11        8.48        6.89      1.64 o 
  -1   7  11        2.37        2.76      2.25 o 
   0   7  11        0.40       -0.66      2.01 o 
   1   7  11       12.76       20.36      2.81 o 
  -5   8  11        5.29        4.91      1.84 o 
  -4   8  11        9.42       12.85      2.03 o 
  -3   8  11       22.43       22.45      1.72 o 
  -2   8  11        2.12        7.29      2.62 o 
  -3   9  11        9.82       20.78      4.87 o 
   0 -11  12        4.22        3.04      2.35 o 
   1 -11  12        0.09       -0.87      2.06 o 
   2 -11  12        1.88        0.18      2.09 o 
   3 -11  12       20.40       22.21      2.73 o 
   4 -11  12       60.58       73.77      3.90 o 
  -1 -10  12        1.27       -1.60      2.03 o 
   0 -10  12        1.10       -0.29      2.00 o 
   1 -10  12        0.39        0.05      2.12 o 
   2 -10  12        2.54        1.04      1.43 o 
   3 -10  12        1.57        4.39      1.60 o 
   4 -10  12       40.29       50.35      2.70 o 
   5 -10  12        0.20       -2.46      1.64 o 
  -2  -9  12        1.02        2.09      1.77 o 
  -1  -9  12        0.36        1.97      3.24 o 
   0  -9  12       10.01        9.42      1.74 o 
   1  -9  12        9.39        9.53      1.68 o 
   2  -9  12        0.00        0.17      1.34 o 
   3  -9  12        6.20        9.29      1.66 o 
   4  -9  12       35.25       34.14      2.84 o 
   5  -9  12        2.95       -0.59      1.47 o 
   6  -9  12        0.05       -0.07      1.94 o 
  -3  -8  12        1.44        4.63      1.90 o 
  -2  -8  12       19.42       22.77      1.86 o 
  -1  -8  12        4.92        2.20      1.29 o 
   0  -8  12        0.54       -1.36      1.55 o 
   1  -8  12       10.53        6.43      1.54 o 
   2  -8  12        0.65       -0.78      1.22 o 
   3  -8  12        1.51        0.47      1.29 o 
   4  -8  12       30.98       36.46      3.46 o 
   5  -8  12        0.26        0.59      1.63 o 
   6  -8  12        1.23       -1.50      2.18 o 
  -4  -7  12        6.11        8.67      1.98 o 
  -3  -7  12        3.82        7.41      1.60 o 
  -2  -7  12       16.32       20.03      1.73 o 
  -1  -7  12        2.22        1.05      1.12 o 
   0  -7  12        0.97       -1.68      1.12 o 
   1  -7  12       17.21       20.13      1.80 o 
   2  -7  12        2.66        2.12      1.43 o 
   3  -7  12       12.95       12.69      1.42 o 
   4  -7  12       20.85       21.80      1.86 o 
   5  -7  12        5.44        3.23      2.74 o 
   6  -7  12        1.80        0.73      2.36 o 
  -5  -6  12        6.37        3.01      1.78 o 
  -4  -6  12       20.12       23.30      2.01 o 
  -3  -6  12        1.80        0.89      1.61 o 
  -2  -6  12        9.81       10.76      1.44 o 
  -1  -6  12        0.81        1.58      0.98 o 
   0  -6  12      167.40      166.31      3.06 o 
   1  -6  12      193.88      170.75      3.35 o 
   2  -6  12        0.60       -1.44      0.96 o 
   3  -6  12       12.64       12.69      1.21 o 
   4  -6  12       16.64       15.94      1.40 o 
   5  -6  12       57.16       54.08      3.43 o 
   6  -6  12        3.75        4.20      1.96 o 
   7  -6  12        0.70        1.18      2.71 o 
  -5  -5  12       14.07       17.43      2.22 o 
  -4  -5  12        1.81        3.08      1.64 o 
  -3  -5  12        1.55        1.71      1.53 o 
  -2  -5  12        7.16        7.63      1.19 o 
  -1  -5  12       78.98       74.90      1.92 o 
   0  -5  12      614.40      582.94      7.38 o 
   1  -5  12      610.35      583.80      7.44 o 
   2  -5  12       22.29       22.01      1.43 o 
   3  -5  12       49.69       50.45      2.21 o 
   4  -5  12        0.74       -1.12      1.06 o 
   5  -5  12        3.43        5.97      1.57 o 
   6  -5  12        0.91        0.80      1.54 o 
   7  -5  12        0.05        0.30      1.96 o 
  -6  -4  12        1.14        1.09      2.13 o 
  -5  -4  12        0.64       -0.14      1.87 o 
  -4  -4  12        1.31        0.70      1.49 o 
  -3  -4  12        0.07       -0.97      1.01 o 
  -2  -4  12        0.14        0.73      0.95 o 
  -1  -4  12      113.03      117.19      2.52 o 
   0  -4  12        2.42        5.81      1.02 o 
   1  -4  12      444.55      453.03      5.98 o 
   2  -4  12       60.37       59.61      1.97 o 
   3  -4  12       21.84       23.57      1.36 o 
   4  -4  12        7.60        6.37      1.42 o 
   5  -4  12        0.23       -0.99      1.58 o 
   6  -4  12        3.08        1.33      1.59 o 
   7  -4  12        0.01       -2.50      1.67 o 
  -6  -3  12        2.06       -1.61      1.86 o 
  -5  -3  12       10.08        8.13      1.85 o 
  -4  -3  12       12.73       14.10      1.42 o 
  -3  -3  12        1.00        1.73      1.03 o 
  -2  -3  12        0.79       -0.51      0.91 o 
  -1  -3  12       37.17       43.02      1.61 o 
   0  -3  12       23.55       21.40      1.26 o 
   1  -3  12      325.58      327.81      4.64 o 
   2  -3  12        6.53        7.54      1.02 o 
   3  -3  12        1.76        2.10      1.07 o 
   4  -3  12        7.30        3.80      1.30 o 
   5  -3  12        6.99        5.72      1.51 o 
   6  -3  12        1.17       -0.46      1.46 o 
  -6  -2  12        0.19       -0.61      2.35 o 
  -5  -2  12       13.66       15.81      2.17 o 
  -4  -2  12       30.22       35.75      1.68 o 
  -3  -2  12       22.94       24.01      1.87 o 
  -2  -2  12        0.01        1.37      0.92 o 
  -1  -2  12        0.25       -0.17      0.84 o 
   0  -2  12       65.65       57.40      1.77 o 
   1  -2  12       26.77       24.16      1.22 o 
   2  -2  12      182.16      172.37      3.40 o 
   3  -2  12        6.83        3.42      1.35 o 
   4  -2  12      158.80      136.28      3.60 o 
   5  -2  12        3.85        4.84      1.47 o 
   6  -2  12        1.35        3.79      1.69 o 
  -7  -1  12        0.17       -1.68      2.57 o 
  -6  -1  12        0.09       -0.75      1.77 o 
  -5  -1  12       14.23       14.17      1.78 o 
  -4  -1  12       17.88       17.11      1.50 o 
  -3  -1  12       25.87       23.17      1.50 o 
  -2  -1  12        2.93        2.91      0.94 o 
  -1  -1  12        5.65        7.23      0.90 o 
   0  -1  12       12.36       14.46      1.20 o 
   1  -1  12      113.11      128.83      2.77 o 
   2  -1  12      123.09      113.47      3.03 o 
   3  -1  12       16.74       12.83      1.55 o 
   4  -1  12       35.00       31.68      2.29 o 
   5  -1  12       69.63       72.41      3.08 o 
   6  -1  12        3.02        1.79      2.08 o 
  -7   0  12        0.12       -3.58      2.38 o 
  -6   0  12        2.46       -1.48      1.43 o 
  -5   0  12        0.71        1.54      1.41 o 
  -4   0  12        2.93        3.55      1.34 o 
  -3   0  12      108.51      101.05      2.71 o 
  -2   0  12        0.38        0.68      0.94 o 
  -1   0  12        3.70        5.31      1.09 o 
   0   0  12       53.10       43.32      1.62 o 
   1   0  12      458.17      436.92      6.99 o 
   2   0  12        0.25       -0.07      1.02 o 
   3   0  12        0.03       -1.16      0.96 o 
   4   0  12        0.96        1.59      1.95 o 
   5   0  12        0.40        0.42      2.38 o 
   6   0  12        2.53        1.21      2.09 o 
  -7   1  12        0.37       -2.43      1.62 o 
  -6   1  12        0.00       -1.49      1.23 o 
  -5   1  12       23.76       23.65      1.77 o 
  -4   1  12       20.43       19.13      1.51 o 
  -3   1  12      209.82      219.53      4.35 o 
  -2   1  12        4.49        2.98      1.09 o 
  -1   1  12        0.82        0.85      0.96 o 
   0   1  12       35.76       34.57      1.65 o 
   1   1  12      152.07      154.88      3.35 o 
   2   1  12       12.15       13.18      1.69 o 
   3   1  12        2.43        1.20      1.36 o 
   4   1  12        7.46        7.52      1.56 o 
   5   1  12        0.30        1.87      1.84 o 
  -7   2  12        0.09       -2.67      1.78 o 
  -6   2  12        3.50        0.53      1.45 o 
  -5   2  12       11.84       11.56      2.14 o 
  -4   2  12        0.62        1.00      1.08 o 
  -3   2  12       73.53       74.05      2.45 o 
  -2   2  12        4.31        3.12      1.08 o 
  -1   2  12        7.84       10.07      1.19 o 
   0   2  12       72.94       68.10      2.16 o 
   1   2  12        1.23       -0.18      1.21 o 
   2   2  12        6.43        1.32      1.37 o 
   3   2  12        0.82       -1.13      1.28 o 
   4   2  12       23.67       21.07      1.92 o 
   5   2  12        3.58        2.16      1.93 o 
  -7   3  12        0.12       -0.55      1.57 o 
  -6   3  12        0.39       -0.90      1.35 o 
  -5   3  12        0.09       -1.93      1.29 o 
  -4   3  12        7.94        6.24      1.36 o 
  -3   3  12       18.64       21.77      1.41 o 
  -2   3  12       27.08       37.61      3.41 o 
  -1   3  12        0.53        0.26      1.23 o 
   0   3  12      100.71       95.42      3.07 o 
   1   3  12       10.07        5.60      1.32 o 
   2   3  12        5.14        6.14      1.56 o 
   3   3  12        2.05        0.72      1.38 o 
   4   3  12        4.55        2.84      1.64 o 
  -7   4  12        0.06       -1.10      2.98 o 
  -6   4  12        0.43        1.06      1.55 o 
  -5   4  12        2.30        2.72      1.50 o 
  -4   4  12       30.86       34.95      2.32 o 
  -3   4  12      147.26      153.55      3.51 o 
  -2   4  12        0.00        3.06      1.40 o 
  -1   4  12        0.07        2.14      1.33 o 
   0   4  12       36.74       37.87      2.04 o 
   1   4  12      185.64      172.17      4.18 o 
   2   4  12       28.31       23.29      1.96 o 
   3   4  12        0.47       -0.87      1.33 o 
   4   4  12        2.04        1.40      1.61 o 
  -7   5  12        3.97        5.16      2.42 o 
  -6   5  12        0.99        0.80      1.61 o 
  -5   5  12        4.07        4.93      1.56 o 
  -4   5  12        2.73        3.94      1.68 o 
  -3   5  12      163.42      152.51      4.03 o 
  -2   5  12       20.00       18.29      1.79 o 
  -1   5  12        5.86        4.31      1.41 o 
   0   5  12        0.79        0.87      1.15 o 
   1   5  12       10.27        5.32      1.45 o 
   2   5  12       15.93       18.88      1.80 o 
   3   5  12        6.90        6.30      1.64 o 
  -6   6  12        6.07        4.04      2.08 o 
  -5   6  12        0.07       -0.12      1.44 o 
  -4   6  12       10.09       11.21      2.55 o 
  -3   6  12        0.57       -0.33      1.45 o 
  -2   6  12       49.77       42.63      3.50 o 
  -1   6  12        7.90        8.84      1.48 o 
   0   6  12        0.06        0.22      1.36 o 
   1   6  12       16.51       20.24      3.23 o 
   2   6  12       79.28       96.25      4.04 o 
  -5   7  12        0.04       -0.76      1.52 o 
  -4   7  12        3.71        3.22      1.81 o 
  -3   7  12       48.96       49.78      4.58 o 
  -2   7  12        0.13       -1.94      1.29 o 
  -1   7  12        0.34       -3.44      2.29 o 
   0   7  12        0.57        1.31      2.29 o 
   1   7  12        0.50        4.07      2.43 o 
  -4   8  12        5.38        5.46      2.34 o 
  -3   8  12       12.38       15.01      2.78 o 
  -2   8  12        2.74        0.56      2.67 o 
  -1   8  12        0.12       -0.33      2.39 o 
   2 -11  13        7.98       11.48      2.57 o 
  -1 -10  13        1.46        2.47      3.12 o 
   0 -10  13        0.69       -0.35      2.10 o 
   1 -10  13        3.88        4.44      3.10 o 
   2 -10  13        2.94        7.14      1.78 o 
   3 -10  13        3.90        6.41      1.85 o 
   4 -10  13        7.72       10.92      2.02 o 
  -2  -9  13        0.09       -0.45      2.39 o 
  -1  -9  13        0.09       -3.41      2.28 o 
   0  -9  13        0.53       -2.03      1.40 o 
   1  -9  13        0.00        1.80      1.52 o 
   2  -9  13        0.03       -1.75      1.31 o 
   3  -9  13        0.08       -1.21      1.34 o 
   4  -9  13       18.96       19.47      2.36 o 
   5  -9  13        0.30        0.53      1.59 o 
  -3  -8  13       14.10       12.36      2.15 o 
  -2  -8  13        5.67        3.32      1.77 o 
  -1  -8  13        0.15       -2.14      1.43 o 
   0  -8  13        0.19       -1.18      1.35 o 
   1  -8  13        2.14        0.72      1.38 o 
   2  -8  13        1.07       -0.02      1.29 o 
   3  -8  13        0.10       -0.22      1.32 o 
   4  -8  13        1.76        0.60      1.46 o 
   5  -8  13        4.98        4.41      2.00 o 
   6  -8  13        9.52       13.40      3.06 o 
  -4  -7  13       57.77       67.20      2.98 o 
  -3  -7  13       22.81       21.62      1.95 o 
  -2  -7  13       11.57       16.30      2.52 o 
  -1  -7  13        0.23       -0.11      1.39 o 
   0  -7  13        6.52        8.14      1.58 o 
   1  -7  13      208.19      184.69      4.34 o 
   2  -7  13        1.89        0.95      1.35 o 
   3  -7  13        1.61        0.54      1.29 o 
   4  -7  13        0.95        1.73      1.33 o 
   5  -7  13        0.05       -0.86      3.84 o 
   6  -7  13        6.41        3.30      2.56 o 
  -4  -6  13       80.67       82.04      3.66 o 
  -3  -6  13        8.55       12.92      1.68 o 
  -2  -6  13        0.54       -0.85      1.21 o 
  -1  -6  13        1.58        0.69      1.86 o 
   0  -6  13      159.34      143.53      3.92 o 
   1  -6  13       16.83       18.76      1.52 o 
   2  -6  13       41.27       48.90      1.87 o 
   3  -6  13        1.64        0.43      1.01 o 
   4  -6  13       10.43       10.02      1.50 o 
   5  -6  13        9.58       17.02      2.27 o 
   6  -6  13       13.04        9.61      4.07 o 
  -5  -5  13       11.61       16.27      3.72 o 
  -4  -5  13        5.36        3.93      1.74 o 
  -3  -5  13        4.84        3.95      1.60 o 
  -2  -5  13       39.79       45.92      2.48 o 
  -1  -5  13       14.40       20.03      1.29 o 
   0  -5  13      269.18      254.31      6.28 o 
   1  -5  13      222.29      232.14      3.90 o 
   2  -5  13       75.95       64.90      2.13 o 
   3  -5  13        4.10        1.77      1.16 o 
   4  -5  13        3.04        1.57      1.36 o 
   5  -5  13       20.34       23.76      2.91 o 
   6  -5  13       22.55       24.21      2.27 o 
  -5  -4  13        0.37       -1.29      1.89 o 
  -4  -4  13        0.17        0.55      1.56 o 
  -3  -4  13       14.16       16.71      1.92 o 
  -2  -4  13      119.27      130.97      2.80 o 
  -1  -4  13        1.70        0.04      1.05 o 
   0  -4  13      217.36      219.13      4.36 o 
   1  -4  13      290.54      288.62      4.38 o 
   2  -4  13      139.87      136.71      3.21 o 
   3  -4  13        2.44        2.41      1.18 o 
   4  -4  13        2.88        0.38      1.29 o 
   5  -4  13        0.02       -0.66      1.40 o 
   6  -4  13        6.00        4.17      1.79 o 
  -6  -3  13        2.62        1.96      3.16 o 
  -5  -3  13        0.00       -0.41      2.05 o 
  -4  -3  13        8.60       11.81      1.74 o 
  -3  -3  13        0.00       -1.60      1.07 o 
  -2  -3  13       28.53       34.94      1.59 o 
  -1  -3  13        2.40        1.23      0.93 o 
   0  -3  13        0.62        1.38      0.92 o 
   1  -3  13        0.03        0.90      1.01 o 
   2  -3  13       32.01       40.84      2.31 o 
   3  -3  13        3.74        4.71      1.32 o 
   4  -3  13        3.39        3.96      1.40 o 
   5  -3  13        1.59        0.33      1.47 o 
   6  -3  13        4.83        1.26      1.67 o 
  -6  -2  13        5.18        6.42      2.81 o 
  -5  -2  13        3.15        1.54      1.80 o 
  -4  -2  13       14.35       14.51      1.55 o 
  -3  -2  13       52.84       54.84      2.15 o 
  -2  -2  13        1.15       -1.39      0.99 o 
  -1  -2  13        6.21        6.60      1.14 o 
   0  -2  13       14.16       19.82      1.38 o 
   1  -2  13      319.49      303.58      4.90 o 
   2  -2  13      289.45      277.93      5.29 o 
   3  -2  13       33.54       27.47      1.90 o 
   4  -2  13        0.70       -1.45      1.19 o 
   5  -2  13        0.04        0.38      1.42 o 
   6  -2  13       17.15       13.67      2.46 o 
  -6  -1  13        4.41        0.86      1.93 o 
  -5  -1  13        0.06       -2.05      1.40 o 
  -4  -1  13       16.73       14.61      1.71 o 
  -3  -1  13       18.52       25.22      1.80 o 
  -2  -1  13        1.32        0.39      1.00 o 
  -1  -1  13        1.78        1.48      0.98 o 
   0  -1  13       17.70       20.70      1.38 o 
   1  -1  13      254.22      227.55      4.50 o 
   2  -1  13      167.78      154.18      3.70 o 
   3  -1  13       65.05       63.09      2.60 o 
   4  -1  13        0.06        1.16      1.32 o 
   5  -1  13        1.92       -0.84      2.36 o 
   6  -1  13       27.68       26.93      3.89 o 
  -7   0  13        0.01       -3.55      4.75 o 
  -6   0  13        3.15       -1.49      1.66 o 
  -5   0  13        0.15       -1.86      1.61 o 
  -4   0  13       10.09       10.81      1.90 o 
  -3   0  13        8.80        9.65      1.44 o 
  -2   0  13        4.38        4.14      1.26 o 
  -1   0  13        9.33        9.98      1.52 o 
   0   0  13        0.19       -0.56      0.97 o 
   1   0  13        7.97        6.85      1.23 o 
   2   0  13        0.39       -0.36      1.09 o 
   3   0  13       31.09       29.85      2.30 o 
   4   0  13        2.03        3.10      1.60 o 
   5   0  13        0.00       -2.05      1.65 o 
  -7   1  13        0.05       -1.18      1.71 o 
  -6   1  13        5.43        1.61      1.58 o 
  -5   1  13        0.79       -0.84      1.29 o 
  -4   1  13       25.27       21.91      1.83 o 
  -3   1  13       10.81       11.35      1.46 o 
  -2   1  13       30.61       34.69      1.85 o 
  -1   1  13        0.32        0.36      1.00 o 
   0   1  13        5.67        4.25      1.13 o 
   1   1  13        8.64        8.76      1.25 o 
   2   1  13      114.50      117.72      3.72 o 
   3   1  13       25.53       32.49      2.07 o 
   4   1  13        0.03        0.74      1.74 o 
   5   1  13        3.27        0.86      2.02 o 
  -7   2  13        4.35        2.61      1.80 o 
  -6   2  13       25.13       25.04      1.81 o 
  -5   2  13        0.30       -0.93      1.32 o 
  -4   2  13        7.41        7.64      1.31 o 
  -3   2  13        7.32        5.82      1.32 o 
  -2   2  13        2.68        0.97      1.12 o 
  -1   2  13       34.02       29.64      2.00 o 
   0   2  13        0.20       -0.74      1.25 o 
   1   2  13        0.30       -1.32      1.29 o 
   2   2  13        1.19       -0.42      1.25 o 
   3   2  13        3.86        9.86      1.99 o 
   4   2  13        2.38        2.67      1.77 o 
  -7   3  13        0.13       -0.98      2.21 o 
  -6   3  13        1.02       -0.96      1.56 o 
  -5   3  13        0.55       -0.37      1.49 o 
  -4   3  13        1.58        3.77      1.47 o 
  -3   3  13        5.79        8.71      2.27 o 
  -2   3  13      155.42      152.31      4.10 o 
  -1   3  13      106.92      111.69      3.47 o 
   0   3  13        1.64        0.04      1.41 o 
   1   3  13        6.56        3.58      1.48 o 
   2   3  13       64.80       59.49      2.84 o 
   3   3  13       53.69       61.33      3.00 o 
   4   3  13        9.55       12.69      2.17 o 
  -6   4  13        1.21        0.21      1.59 o 
  -5   4  13        6.56        5.15      2.32 o 
  -4   4  13        0.50        0.69      1.93 o 
  -3   4  13       10.95       12.68      2.34 o 
  -2   4  13      269.64      268.03      5.79 o 
  -1   4  13       33.49       41.15      2.34 o 
   0   4  13        4.11        3.10      1.56 o 
   1   4  13        0.20       -1.11      1.25 o 
   2   4  13        0.80        0.55      1.48 o 
   3   4  13        1.94       -2.26      1.51 o 
  -6   5  13        7.98       10.11      2.02 o 
  -5   5  13        2.95        5.53      1.70 o 
  -4   5  13        0.23        0.84      1.66 o 
  -3   5  13        1.38        1.97      1.87 o 
  -2   5  13      290.72      288.98      6.02 o 
  -1   5  13       57.20       58.17      2.71 o 
   0   5  13        3.46        3.19      1.50 o 
   1   5  13       10.23       10.80      1.67 o 
   2   5  13        0.89       -1.63      1.42 o 
  -5   6  13        3.33        4.02      1.69 o 
  -4   6  13        0.00       -1.26      2.35 o 
  -3   6  13       18.69       20.79      4.24 o 
  -2   6  13       16.42       21.68      2.18 o 
  -1   6  13        0.99        0.64      2.83 o 
   0   6  13        0.03        0.68      1.35 o 
   1   6  13        3.69        5.66      2.08 o 
  -4   7  13        0.51        0.75      1.55 o 
  -3   7  13        0.02       -1.03      1.38 o 
  -2   7  13        1.79       -1.12      1.61 o 
  -1   7  13        3.03        9.83      2.95 o 
   0   7  13        0.93        3.98      2.62 o 
   0 -10  14        3.21        2.61      2.27 o 
   1 -10  14       12.26       18.00      2.73 o 
   2 -10  14      103.72      118.13      3.96 o 
   3 -10  14        0.13       -1.96      1.68 o 
  -1  -9  14        0.79        1.54      1.97 o 
   0  -9  14        1.48        0.72      2.01 o 
   1  -9  14        0.14       -0.87      1.84 o 
   2  -9  14        0.02        0.11      1.92 o 
   3  -9  14       13.09       15.51      2.05 o 
   4  -9  14        0.20       -2.19      1.46 o 
  -2  -8  14        0.33       -2.31      1.74 o 
  -1  -8  14        0.00       -2.00      1.57 o 
   0  -8  14        1.50       -0.06      1.94 o 
   1  -8  14        6.46        5.95      1.70 o 
   2  -8  14       38.42       46.70      2.56 o 
   3  -8  14        0.16       -0.29      1.42 o 
   4  -8  14        0.13       -0.74      1.78 o 
   5  -8  14        1.09        0.28      2.30 o 
  -3  -7  14        9.02        5.87      1.75 o 
  -2  -7  14        1.84       -1.86      1.97 o 
  -1  -7  14        0.02       -0.95      1.46 o 
   0  -7  14        0.15       -0.12      1.41 o 
   1  -7  14        0.95        2.57      1.68 o 
   2  -7  14        3.52        4.00      1.45 o 
   3  -7  14        0.99        2.92      1.67 o 
   4  -7  14        0.12       -0.33      1.98 o 
   5  -7  14        2.17        3.41      4.05 o 
  -4  -6  14        2.38        2.77      2.54 o 
  -3  -6  14        0.91       -0.81      1.47 o 
  -2  -6  14        5.51        5.86      1.74 o 
  -1  -6  14       14.98       12.81      2.01 o 
   0  -6  14        3.81        2.93      1.36 o 
   1  -6  14        2.80        2.28      1.27 o 
   2  -6  14       13.51       12.49      1.35 o 
   3  -6  14       33.48       38.92      2.04 o 
   4  -6  14        0.09       -2.28      1.52 o 
   5  -6  14        5.33        4.12      2.70 o 
   6  -6  14        7.68        6.59      2.94 o 
  -5  -5  14        0.03        1.05      2.19 o 
  -4  -5  14        3.94        7.39      1.92 o 
  -3  -5  14        0.82        2.25      1.67 o 
  -2  -5  14      104.35      106.23      3.07 o 
  -1  -5  14      244.39      223.64      6.73 o 
   0  -5  14       15.89       15.93      1.99 o 
   1  -5  14        9.24        4.86      1.30 o 
   2  -5  14       10.71        5.83      1.31 o 
   3  -5  14       33.69       27.22      2.02 o 
   4  -5  14        6.42        6.83      2.18 o 
   5  -5  14        1.05       -2.24      1.49 o 
   6  -5  14        0.05        1.36      1.78 o 
  -5  -4  14        0.03       -2.22      2.31 o 
  -4  -4  14        0.89        2.78      1.95 o 
  -3  -4  14       33.00       35.22      2.07 o 
  -2  -4  14       83.03       92.39      3.08 o 
  -1  -4  14      316.48      310.21      4.86 o 
   0  -4  14       11.29       15.52      1.96 o 
   1  -4  14       93.46       93.76      2.76 o 
   2  -4  14        3.24        3.99      1.41 o 
   3  -4  14        0.00       -1.71      1.14 o 
   4  -4  14        1.19       -0.42      1.32 o 
   5  -4  14        0.33        0.30      1.61 o 
   6  -4  14        1.76       -1.09      1.78 o 
  -5  -3  14        0.56       -3.02      4.49 o 
  -4  -3  14        0.03        0.75      1.75 o 
  -3  -3  14       49.52       53.92      2.32 o 
  -2  -3  14        6.29        5.00      1.30 o 
  -1  -3  14       67.45       71.86      2.39 o 
   0  -3  14       17.08       19.93      1.52 o 
   1  -3  14        1.31       -0.03      1.19 o 
   2  -3  14        1.62        0.42      1.21 o 
   3  -3  14        2.07        1.75      1.32 o 
   4  -3  14        0.08       -1.14      1.29 o 
   5  -3  14        0.29       -0.72      1.49 o 
   6  -3  14        2.52        1.95      2.22 o 
  -6  -2  14        4.97        2.77      4.26 o 
  -5  -2  14        1.29       -0.06      1.86 o 
  -4  -2  14        0.35       -0.78      1.76 o 
  -3  -2  14        2.35        0.61      1.34 o 
  -2  -2  14        1.10        1.84      1.28 o 
  -1  -2  14      114.59      113.21      3.15 o 
   0  -2  14       41.90       48.90      2.21 o 
   1  -2  14        9.41       10.83      1.53 o 
   2  -2  14       37.26       31.24      2.01 o 
   3  -2  14        9.32       10.08      1.60 o 
   4  -2  14        3.77        3.05      1.42 o 
   5  -2  14        0.43        0.15      1.88 o 
  -6  -1  14        8.45        5.67      3.07 o 
  -5  -1  14       11.47       10.25      1.84 o 
  -4  -1  14        0.39        0.16      1.40 o 
  -3  -1  14        1.50        1.28      1.31 o 
  -2  -1  14        6.64        5.86      1.39 o 
  -1  -1  14        1.50        1.66      1.22 o 
   0  -1  14       73.51       70.77      2.62 o 
   1  -1  14        8.80        7.41      1.41 o 
   2  -1  14      117.70      105.47      3.17 o 
   3  -1  14        8.59        4.84      1.45 o 
   4  -1  14       13.60       14.03      2.53 o 
   5  -1  14        0.02       -0.86      1.91 o 
  -6   0  14        2.10        1.28      1.82 o 
  -5   0  14        7.08        2.38      1.61 o 
  -4   0  14        0.23        0.26      1.36 o 
  -3   0  14        0.18        1.05      1.28 o 
  -2   0  14        0.09       -0.23      1.18 o 
  -1   0  14      156.83      150.22      3.57 o 
   0   0  14       11.21       11.37      1.61 o 
   1   0  14        0.82       -0.26      1.13 o 
   2   0  14       13.95       16.46      1.97 o 
   3   0  14       72.52       74.42      3.40 o 
   4   0  14        0.19       -1.78      1.68 o 
   5   0  14        5.63        9.85      2.12 o 
  -6   1  14        3.46       -0.57      1.73 o 
  -5   1  14       44.91       47.10      2.58 o 
  -4   1  14        0.06       -1.58      1.29 o 
  -3   1  14        0.39       -0.83      1.20 o 
  -2   1  14       73.35       76.56      2.64 o 
  -1   1  14       79.15       73.69      2.55 o 
   0   1  14        0.80       -1.37      1.30 o 
   1   1  14        0.49        0.93      1.49 o 
   2   1  14        3.25        3.00      1.62 o 
   3   1  14        0.00        0.82      1.60 o 
   4   1  14        0.17       -1.96      1.61 o 
  -6   2  14        3.04        1.83      1.44 o 
  -5   2  14       57.44       58.78      2.72 o 
  -4   2  14        1.01       -1.84      1.28 o 
  -3   2  14        0.02       -1.01      1.47 o 
  -2   2  14        2.65        2.56      1.54 o 
  -1   2  14      122.72      120.05      5.29 o 
   0   2  14       25.83       22.37      2.46 o 
   1   2  14        0.66        1.03      1.49 o 
   2   2  14       19.94       23.34      2.58 o 
   3   2  14        0.19        0.11      1.69 o 
   4   2  14       26.24       34.56      5.39 o 
  -6   3  14        0.37       -0.58      1.52 o 
  -5   3  14        4.34        6.18      2.55 o 
  -4   3  14        1.44        0.15      1.65 o 
  -3   3  14        1.07        3.36      1.68 o 
  -2   3  14       69.13       71.86      3.33 o 
  -1   3  14        2.10        1.51      2.51 o 
   0   3  14        0.33       -2.11      1.41 o 
   1   3  14        0.85        0.38      2.91 o 
   2   3  14        6.21        6.79      1.81 o 
   3   3  14        0.01       -0.59      1.67 o 
  -6   4  14        1.23        1.64      2.16 o 
  -5   4  14       14.83       20.59      2.09 o 
  -4   4  14        0.20        1.20      1.56 o 
  -3   4  14        0.00        1.02      1.86 o 
  -2   4  14        6.70        6.66      1.84 o 
  -1   4  14      116.32       98.62      3.49 o 
   0   4  14        0.39       -2.16      1.44 o 
   1   4  14        1.98       -0.85      1.75 o 
   2   4  14        3.34        1.62      1.50 o 
  -5   5  14       75.52       80.78      2.94 o 
  -4   5  14        0.08        1.11      1.60 o 
  -3   5  14        1.09        3.76      1.80 o 
  -2   5  14        6.87        5.01      1.79 o 
  -1   5  14       48.44       48.24      3.10 o 
   0   5  14       12.77       13.27      1.84 o 
   1   5  14        0.03       -2.21      1.47 o 
  -4   6  14       12.45       10.79      2.76 o 
  -3   6  14        0.08       -0.35      1.63 o 
  -2   6  14        0.45       -0.23      2.29 o 
  -1   6  14        1.01        1.07      1.55 o 
   0   6  14       24.54       28.38      2.20 o 
   0  -9  15        4.29        7.10      3.49 o 
   1  -9  15        2.73        0.88      1.77 o 
   2  -9  15        8.40       11.56      2.25 o 
   3  -9  15       16.73       16.85      2.13 o 
  -2  -8  15        0.87       -1.15      1.83 o 
  -1  -8  15        0.12       -0.39      1.75 o 
   0  -8  15        1.31        0.13      1.66 o 
   1  -8  15        0.21        1.04      1.58 o 
   2  -8  15        5.90        8.43      1.95 o 
   3  -8  15        3.55        5.75      2.11 o 
   4  -8  15        0.11        0.09      2.28 o 
  -3  -7  15        0.24       -0.05      1.95 o 
  -2  -7  15        0.05       -2.55      2.44 o 
  -1  -7  15        7.28        6.42      1.83 o 
   0  -7  15        1.21        0.16      1.61 o 
   1  -7  15        0.91       -2.11      1.41 o 
   2  -7  15        5.31        6.22      1.98 o 
   3  -7  15        7.88        9.58      2.66 o 
   4  -7  15        4.82        8.87      2.74 o 
   5  -7  15        1.14        3.22      2.64 o 
  -3  -6  15        0.00       -1.92      1.71 o 
  -2  -6  15       29.37       30.83      2.40 o 
  -1  -6  15       34.31       33.53      2.40 o 
   0  -6  15        0.78       -1.86      1.44 o 
   1  -6  15        0.34       -1.39      1.37 o 
   2  -6  15        9.75       10.52      2.01 o 
   3  -6  15        2.05        5.18      1.87 o 
   4  -6  15       12.04       17.78      2.34 o 
   5  -6  15        4.20        5.05      2.79 o 
  -4  -5  15        2.68        4.47      2.66 o 
  -3  -5  15        4.61        5.15      2.10 o 
  -2  -5  15       92.43       88.23      3.79 o 
  -1  -5  15       19.63       20.37      2.08 o 
   0  -5  15        0.04       -1.85      1.23 o 
   1  -5  15        2.26        0.00      1.26 o 
   2  -5  15        8.58        8.16      1.64 o 
   3  -5  15       14.61       17.28      1.94 o 
   4  -5  15       28.47       31.78      2.32 o 
   5  -5  15        3.31        4.54      1.85 o 
  -5  -4  15        1.25        3.71      2.88 o 
  -4  -4  15       19.24       24.07      4.28 o 
  -3  -4  15        5.05        9.74      2.91 o 
  -2  -4  15      151.48      147.26      4.28 o 
  -1  -4  15      144.62      148.74      3.81 o 
   0  -4  15      102.57       96.00      3.20 o 
   1  -4  15        2.28        1.33      1.42 o 
   2  -4  15        0.07       -1.74      1.27 o 
   3  -4  15       14.91       12.02      1.74 o 
   4  -4  15       13.18       15.45      1.96 o 
   5  -4  15       21.65       26.28      3.14 o 
  -5  -3  15        3.95        9.39      2.98 o 
  -4  -3  15       38.84       47.85      3.14 o 
  -3  -3  15        0.06        2.99      1.61 o 
  -2  -3  15       31.56       34.76      2.22 o 
  -1  -3  15       48.60       54.86      2.54 o 
   0  -3  15       53.30       52.37      2.40 o 
   1  -3  15       11.71       13.51      1.67 o 
   2  -3  15        0.00       -1.22      1.21 o 
   3  -3  15        0.37       -0.91      1.35 o 
   4  -3  15       11.58       13.69      1.87 o 
   5  -3  15        0.20       -0.90      1.60 o 
  -5  -2  15        3.88        1.29      2.59 o 
  -4  -2  15        4.17        4.22      1.71 o 
  -3  -2  15        1.69        0.87      1.41 o 
  -2  -2  15        0.68       -0.66      1.35 o 
  -1  -2  15        0.20       -0.02      1.28 o 
   0  -2  15      185.70      179.17      4.18 o 
   1  -2  15       13.03        7.92      1.55 o 
   2  -2  15        0.32       -1.32      1.20 o 
   3  -2  15        0.09       -1.86      1.30 o 
   4  -2  15       17.26       15.35      2.30 o 
   5  -2  15        2.37        0.42      2.06 o 
  -5  -1  15        8.00        6.61      2.03 o 
  -4  -1  15        0.52       -2.33      1.55 o 
  -3  -1  15        0.63       -1.95      1.33 o 
  -2  -1  15        0.57        1.28      1.32 o 
  -1  -1  15      290.24      276.51      5.40 o 
   0  -1  15       98.82       89.32      3.00 o 
   1  -1  15       43.75       43.06      2.62 o 
   2  -1  15        0.50       -0.63      1.24 o 
   3  -1  15        3.12        2.00      1.74 o 
   4  -1  15       44.96       48.59      3.08 o 
  -6   0  15        5.55        3.51      2.27 o 
  -5   0  15        2.38        2.34      1.69 o 
  -4   0  15        0.21       -0.70      1.44 o 
  -3   0  15        0.06       -0.86      1.32 o 
  -2   0  15        5.79        7.39      1.53 o 
  -1   0  15       46.66       50.59      2.29 o 
   0   0  15       79.97       81.32      2.79 o 
   1   0  15       53.65       51.75      2.76 o 
   2   0  15        0.08        0.38      1.66 o 
   3   0  15        0.07       -2.43      1.62 o 
   4   0  15       21.61       21.40      2.54 o 
  -6   1  15        1.80       -2.34      1.76 o 
  -5   1  15       13.68       14.77      2.03 o 
  -4   1  15        2.77       -0.10      1.47 o 
  -3   1  15        0.32        0.51      1.32 o 
  -2   1  15        1.51        5.48      1.44 o 
  -1   1  15        7.97        5.31      1.69 o 
   0   1  15       57.57       52.27      2.79 o 
   1   1  15       11.24       12.84      1.95 o 
   2   1  15        2.27        1.21      1.63 o 
   3   1  15        1.05        0.31      1.79 o 
   4   1  15       31.91       39.63      3.33 o 
  -5   2  15        2.67        0.20      1.84 o 
  -4   2  15        1.29       -0.47      1.77 o 
  -3   2  15        3.54        1.81      1.67 o 
  -2   2  15        1.10        0.37      1.62 o 
  -1   2  15        9.58        7.31      1.92 o 
   0   2  15       23.21       29.11      3.26 o 
   1   2  15        8.16       11.17      2.07 o 
   2   2  15        0.00       -0.74      1.65 o 
   3   2  15        4.95        4.29      1.96 o 
  -5   3  15        2.82        2.89      2.01 o 
  -4   3  15        9.70       14.14      3.11 o 
  -3   3  15       22.66       23.44      3.31 o 
  -2   3  15        0.51        0.36      1.72 o 
  -1   3  15        9.56        5.70      1.78 o 
   0   3  15       18.55       18.58      2.07 o 
   1   3  15       16.51       24.41      2.23 o 
   2   3  15        0.00       -2.46      1.64 o 
  -5   4  15        0.21       -0.46      1.78 o 
  -4   4  15       78.56       77.71      3.61 o 
  -3   4  15       29.97       35.68      2.75 o 
  -2   4  15        0.07       -3.18      2.29 o 
  -1   4  15        0.02       -2.33      1.60 o 
   0   4  15       11.91       10.37      2.27 o 
   1   4  15       26.55       29.24      2.36 o 
  -4   5  15      128.64      141.21      4.57 o 
  -3   5  15       10.48       10.32      2.39 o 
  -2   5  15        1.66        1.94      2.22 o 
  -1   5  15        0.86       -2.42      1.61 o 
   0   5  15        0.70       -0.36      1.66 o 
   1  -9  16        1.30        2.28      2.13 o 
   2  -9  16        0.13       -0.53      2.91 o 
  -1  -8  16        3.05        4.74      2.50 o 
   0  -8  16        2.19        1.12      2.03 o 
   1  -8  16        7.61        5.14      2.23 o 
   2  -8  16        0.64       -0.35      2.39 o 
   3  -8  16        0.01       -1.90      2.23 o 
  -2  -7  16        0.14       -3.01      2.02 o 
  -1  -7  16        2.59       -1.01      1.94 o 
   0  -7  16       19.39       20.43      2.62 o 
   1  -7  16        0.00       -0.59      1.99 o 
   2  -7  16        0.70        1.88      2.17 o 
   3  -7  16        3.85        3.82      2.64 o 
   4  -7  16       12.27       10.26      3.02 o 
  -3  -6  16        0.62        1.52      2.65 o 
  -2  -6  16        1.77        0.90      3.25 o 
  -1  -6  16        1.23       -1.69      2.83 o 
   0  -6  16        2.34       -0.03      2.16 o 
   1  -6  16        0.06       -1.29      2.11 o 
   2  -6  16        1.09        0.54      1.70 o 
   3  -6  16        2.47        2.72      1.83 o 
   4  -6  16       15.10       23.85      3.88 o 
  -3  -5  16       23.86       25.24      4.02 o 
  -2  -5  16        4.73        5.11      2.68 o 
  -1  -5  16        6.99        4.09      1.95 o 
   0  -5  16        0.80       -2.10      1.40 o 
   1  -5  16       69.77       66.75      2.98 o 
   2  -5  16        8.37       11.93      1.81 o 
   3  -5  16        2.21        0.12      1.59 o 
   4  -5  16        4.52        3.64      1.79 o 
  -4  -4  16       24.13       33.44      3.93 o 
  -3  -4  16      105.12      104.31      5.28 o 
  -2  -4  16        6.04        8.92      2.18 o 
  -1  -4  16       34.01       33.99      2.34 o 
   0  -4  16       15.85        9.92      1.77 o 
   1  -4  16        0.15       -1.95      1.30 o 
   2  -4  16        5.48        1.96      1.63 o 
   3  -4  16        0.02       -2.19      1.46 o 
   4  -4  16        0.20       -0.39      1.59 o 
  -4  -3  16        7.93        8.86      2.98 o 
  -3  -3  16      116.94      128.79      3.94 o 
  -2  -3  16        4.54        6.53      1.69 o 
  -1  -3  16       23.92       26.31      2.11 o 
   0  -3  16       12.38       12.47      2.35 o 
   1  -3  16        1.10       -1.45      1.29 o 
   2  -3  16        0.37       -0.36      1.31 o 
   3  -3  16        0.54       -1.41      1.41 o 
   4  -3  16        5.58        5.13      1.80 o 
  -5  -2  16       13.38       14.65      3.36 o 
  -4  -2  16        5.54        4.45      1.88 o 
  -3  -2  16        1.20        0.76      1.60 o 
  -2  -2  16        0.10       -1.69      1.43 o 
  -1  -2  16        6.74        6.91      1.65 o 
   0  -2  16        2.73        1.85      1.65 o 
   1  -2  16        3.86        1.95      1.43 o 
   2  -2  16        0.09       -1.25      1.29 o 
   3  -2  16        1.49        1.54      1.55 o 
   4  -2  16        0.25       -2.95      1.97 o 
  -5  -1  16        0.00       -1.62      1.74 o 
  -4  -1  16        3.03        2.47      1.69 o 
  -3  -1  16       14.75       17.16      1.96 o 
  -2  -1  16       11.50       16.97      1.91 o 
  -1  -1  16        8.87       10.50      1.70 o 
   0  -1  16       35.41       31.19      2.15 o 
   1  -1  16        0.71       -1.81      1.21 o 
   2  -1  16        0.49       -1.07      1.85 o 
   3  -1  16        0.59        0.14      1.87 o 
   4  -1  16        0.71       -0.19      2.01 o 
  -5   0  16        0.66       -1.68      1.71 o 
  -4   0  16        1.39        1.19      1.66 o 
  -3   0  16        0.45       -2.12      1.41 o 
  -2   0  16       19.94       23.40      2.03 o 
  -1   0  16        0.96        2.37      1.41 o 
   0   0  16       31.11       33.78      2.53 o 
   1   0  16       42.53       43.28      2.76 o 
   2   0  16        0.83       -1.71      1.64 o 
   3   0  16        0.91       -0.58      1.89 o 
  -5   1  16        0.11       -1.03      1.97 o 
  -4   1  16        3.86        7.43      2.09 o 
  -3   1  16       37.56       39.20      2.80 o 
  -2   1  16        1.32        1.22      1.71 o 
  -1   1  16        0.49        0.55      1.66 o 
   0   1  16       18.07       19.97      2.21 o 
   1   1  16       15.42       15.07      2.13 o 
   2   1  16        0.08       -0.93      1.67 o 
   3   1  16        2.36        6.57      2.12 o 
  -5   2  16        0.12       -2.59      1.94 o 
  -4   2  16        8.17       11.72      2.24 o 
  -3   2  16       38.12       40.00      2.83 o 
  -2   2  16        0.00       -2.51      1.67 o 
  -1   2  16        0.02        0.72      1.69 o 
   0   2  16        3.89        4.07      1.79 o 
   1   2  16        0.05       -1.43      1.59 o 
   2   2  16        5.34        7.76      2.04 o 
  -4   3  16       10.07        7.68      2.23 o 
  -3   3  16       28.51       24.79      3.15 o 
  -2   3  16       16.37       15.54      2.86 o 
  -1   3  16        0.05       -2.58      1.72 o 
   0   3  16        8.67        7.36      1.97 o 
   1   3  16        0.63        0.16      1.77 o 
  -4   4  16        4.99        2.53      2.14 o 
  -3   4  16       18.71       17.29      2.48 o 
  -2   4  16        1.54       -3.05      3.23 o 
  -1   4  16        2.28        2.59      1.91 o 
   0   4  16        0.49       -1.12      1.75 o 
   1  -8  17        0.24       -0.19      2.47 o 
  -1  -7  17        0.07       -3.59      2.40 o 
   0  -7  17        0.87       -0.78      2.74 o 
   1  -7  17        0.41        1.61      2.69 o 
   2  -7  17        1.61        2.68      2.61 o 
   3  -7  17        0.35       -0.88      2.47 o 
  -2  -6  17        0.46       -1.99      2.46 o 
  -1  -6  17        0.16       -1.35      2.40 o 
   0  -6  17        0.03       -2.50      2.11 o 
   1  -6  17        4.48        1.61      2.34 o 
   2  -6  17        1.29        1.94      3.58 o 
   3  -6  17        1.36        0.53      2.62 o 
  -3  -5  17        0.29       -2.78      2.56 o 
  -2  -5  17        1.32       -2.09      2.83 o 
  -1  -5  17        0.07       -0.81      2.41 o 
   0  -5  17        9.20       12.22      2.23 o 
   1  -5  17        3.79        1.69      1.65 o 
   2  -5  17       12.02        7.48      1.84 o 
   3  -5  17        3.17        7.88      2.54 o 
  -3  -4  17        9.10       10.46      3.25 o 
  -2  -4  17       26.59       26.31      3.48 o 
  -1  -4  17        1.69       -0.36      1.62 o 
   0  -4  17        0.65       -0.80      1.53 o 
   1  -4  17       11.89       12.51      2.37 o 
   2  -4  17       22.02       27.81      2.88 o 
   3  -4  17        0.00       -1.11      1.58 o 
  -4  -3  17       42.97       50.12      4.57 o 
  -3  -3  17       37.83       48.01      3.32 o 
  -2  -3  17       43.03       44.00      2.64 o 
  -1  -3  17        2.62       -0.07      1.58 o 
   0  -3  17        1.44        1.38      1.53 o 
   1  -3  17        1.13        0.69      1.48 o 
   2  -3  17        0.00        0.82      1.51 o 
   3  -3  17       10.72       11.31      1.94 o 
  -4  -2  17        4.29        5.44      2.24 o 
  -3  -2  17       16.18       15.68      2.13 o 
  -2  -2  17        0.00       -1.43      1.58 o 
  -1  -2  17        1.25       -1.35      1.47 o 
   0  -2  17        0.55       -2.15      1.43 o 
   1  -2  17        2.33       -1.49      1.41 o 
   2  -2  17        0.05       -1.62      1.40 o 
   3  -2  17        0.08       -0.05      2.14 o 
  -4  -1  17        1.07        0.09      1.84 o 
  -3  -1  17       14.81       18.56      2.13 o 
  -2  -1  17       89.19       87.47      3.27 o 
  -1  -1  17       29.24       29.80      2.30 o 
   0  -1  17        0.13       -2.16      1.44 o 
   1  -1  17        0.63       -0.28      1.76 o 
   2  -1  17       24.41       28.29      2.62 o 
   3  -1  17        8.01        5.52      2.15 o 
  -4   0  17        0.32        3.30      1.80 o 
  -3   0  17       61.39       69.47      3.54 o 
  -2   0  17       36.95       40.48      2.95 o 
  -1   0  17       19.96       20.60      2.43 o 
   0   0  17        1.34        1.44      1.79 o 
   1   0  17        0.62       -2.50      1.66 o 
   2   0  17       31.50       37.44      3.45 o 
  -4   1  17        1.07        3.68      2.14 o 
  -3   1  17       22.51       26.20      3.54 o 
  -2   1  17        0.33        1.08      1.90 o 
  -1   1  17       16.75       17.80      2.35 o 
   0   1  17        0.26       -1.01      1.78 o 
   1   1  17        0.54       -2.22      1.72 o 
   2   1  17       18.48       24.04      2.85 o 
  -4   2  17        1.67        1.21      2.08 o 
  -3   2  17        0.08       -2.93      2.12 o 
  -2   2  17       14.69       10.03      2.32 o 
  -1   2  17        8.17        9.46      2.16 o 
   0   2  17        0.00       -2.65      1.77 o 
   1   2  17        3.31        1.52      1.94 o 
  -3   3  17        2.17       -2.47      2.06 o 
  -2   3  17        7.67        8.90      2.30 o 
  -1   3  17        0.58       -1.44      1.90 o 
   0   3  17        0.19       -0.53      1.84 o 
   0  -6  18        0.14       -0.82      2.88 o 
   1  -6  18        4.50        0.36      2.62 o 
   2  -6  18        9.66       17.11      3.42 o 
  -1  -5  18        2.45        0.12      2.66 o 
   0  -5  18        0.00        1.08      2.49 o 
   1  -5  18        0.01       -0.44      1.91 o 
   2  -5  18       22.80       37.57      4.14 o 
  -2  -4  18        0.52       -3.53      2.58 o 
  -1  -4  18       15.47       13.88      2.42 o 
   0  -4  18       11.81       15.95      2.11 o 
   1  -4  18        0.48       -1.18      1.60 o 
   2  -4  18        1.78        1.87      1.74 o 
  -3  -3  18       23.65       25.40      3.84 o 
  -2  -3  18        0.05       -0.91      1.73 o 
  -1  -3  18        1.16       -0.99      1.62 o 
   0  -3  18        0.24       -1.19      1.72 o 
   1  -3  18        0.14        1.69      1.74 o 
   2  -3  18        2.32       -1.44      1.58 o 
  -3  -2  18        1.15        1.77      1.89 o 
  -2  -2  18        0.80       -0.90      1.68 o 
  -1  -2  18        0.01       -0.49      1.64 o 
   0  -2  18        0.02       -1.00      1.55 o 
   1  -2  18        0.07       -3.44      2.59 o 
   2  -2  18        4.48        5.60      2.18 o 
  -3  -1  18        3.30        6.69      1.95 o 
  -2  -1  18        0.89       -0.27      1.70 o 
  -1  -1  18        5.01        0.93      2.00 o 
   0  -1  18        3.43        0.02      1.86 o 
   1  -1  18        0.05       -1.57      1.87 o 
   2  -1  18        0.89       -0.02      1.99 o 
  -3   0  18        3.64        4.26      2.57 o 
  -2   0  18       25.75       26.92      2.80 o 
  -1   0  18        2.64        0.29      2.17 o 
   0   0  18        0.00       -0.66      1.89 o 
   1   0  18        0.37       -1.80      1.93 o 
  -2   1  18        6.22        3.07      2.20 o 
  -1   1  18       34.73       33.94      2.92 o 
   0   1  18        2.09       -0.91      1.97 o 
   0  -3  19       13.33       15.21      2.19 o 
  -1  -2  19        0.03       -2.85      1.90 o 
   0  -2  19        1.94       -1.75      1.97 o 
                                                 
